# Supplementary material for: Birth prevalence of congenital heart disease in China, 1980–2019: a systematic review and meta-analysis of 617 studies
Source: Eur J Epidemiol. 2020 Jun 9;35(7):631–42. doi: 10.1007/s10654-020-00653-0 (PMC7387380; doi:10.1007/s10654-020-00653-0)
Supplement: Supplementary file 14 — Supplemental Excel: The characteristics of the included studies. (XLSX 239 kb) [file 10654_2020_653_MOESM14_ESM.xlsx]

## Sheet: Raw data and quality score
Study ID	First author	Publication time	Provinces	Geographic regions (E = Eastern region; C = Central region; W = Western region; NE = Northeastern region)	Geographic regions (N = Northern region; S = Southern region)	Quality score	Income levels	Surveillance model (1-Hospital-based surveillance model, 2-population-based surveillance model)	Investigation time	Ages	Number of population	CHD Cases	Prevalence	VSD	ASD	PDA	PS	TOF	TGA	CoA	AS	ECD	AVSD	HLHS	MR	SV	TA/TS	DORV	PA	TA	TAPVR	EA	IAA	Dextrocardia	Number of boys population	CHD Cases of boys	Prevalence of boys	Number of girls population	CHD Cases of girls	Prevalence of girls	Number of urban population	CHD Cases of urban	Prevalence of urban	Number of rural population	CHD Cases of rural	Prevalence of rural
1	Bai LP	2014	China, Anhui	C	S	6	upper-middle	1	2011-2013	28w-7 days	18864	97	5.14207
									2011-2011	28w-7 days	5530	30	5.42495
									2012-2012	28w-7 days	6523	39	5.97884
									2013-2013	28w-7 days	6811	28	4.111
2	Chen J	2008	China, Anhui	C	S	7	upper-middle	1	2003-2007	28w-7 days	21079	8	0.379525
3	Cheng GY	2002	China, Anhui	C	S	7	upper-middle	1	1996-2000	28w-7 days	48287	9	0.186386
4	Du XP	2015	China, Anhui	C	S	7	upper-middle	1	2006-2013	28w-7 days	53764	18	0.334797
5	Fu HX	2013	China, Anhui	C	S	6	upper-middle	1	2010-2012	28w-7 days	20028	52	2.59637
									2010-2010	28w-7 days	6201	6	0.967586
									2011-2011	28w-7 days	6476	10	1.54416
									2012-2012	28w-7 days	7351	36	4.89729
6	Huang XN	2013	China, Anhui	C	S	7	upper-middle	1	2010-2012	28w-7 days	7771	5	0.643418
7	Kong SH	2008	China, Anhui	C	S	7	upper-middle	1	2005-2007	28w-7 days	328778	139	0.422778
									2005-2005	28w-7 days	99196	37	0.372999
									2006-2006	28w-7 days	108932	50	0.459002
									2007-2007	28w-7 days	120650	52	0.430999
8	Niu QJ	2015	China, Anhui	C	S	7	upper-middle	1	2014-2014	28w-7 days	15596	63	4.0395																						8264	41	4.96128	7332	22	3.00055	7974	31	3.88763	7622	32	4.19837
9	Rong Z	2015	China, Anhui	C	S	6	upper-middle	2	2011-2013	28w-42 days	23088	35	1.51594
10	Tao GM	2005	China, Anhui	C	S	8	upper-middle	1	1998-2003	28w-7 days	17333	26	1.50003
11	Wang MF	2007	China, Anhui	C	S	7	upper-middle	1	2002-2005	28w-7 days	3033	2	0.659413
12	Wei S	2015	China, Anhui	C	S	6	upper-middle	1	2010-2013	28w-7 days	22161	13	0.586616
									2010-2010	28w-7 days	6660	4	0.600601
									2011-2011	28w-7 days	7171	5	0.697253
									2013-2013	28w-7 days	8330	4	0.480192
13	Wei S	2017	China, Anhui	C	S	7	upper-middle	1	2014-2016	28w-7 days	26404	13	0.49235
14	Yang JL	2011	China, Anhui	C	S	6	upper-middle	1	2008-2010	28w-7 days	13724	42	3.06033
									2008-2008	28w-7 days	4544	5	1.10035
									2009-2009	28w-7 days	4646	10	2.15239
									2010-2010	28w-7 days	4534	27	5.95501
15	Yang LX	2002	China, Anhui	C	S	7	upper-middle	1	1997-2000	28w-7 days	56737	10	0.176252
16	Zhang XH	2013	China, Anhui	C	S	6	upper-middle	1	2009-2011	28w-7 days	13316	4	0.300391
17	Zhang XR	2009	China, Anhui	C	S	5	upper-middle	1	1997-2006	28w-7 days	49838	17	0.341105
18	Bai ZX	2008	China, Beijing	E	N	6	high	1	2001-2007	28w-7 days	57332	77	1.34305
19	Chen PQ	1990	China, Beijing	E	N	7	high	1	1986-1988	28w-7 days	7712	16	2.07469
20	Chen XH	2011	China, Beijing	E	N	7	high	2	2005-2009	0-42 days	435521	1797	4.12609
21	Chen XH	2010	China, Beijing	E	N	6	high	2	1998-2007	0-42 days	468621	1213	2.58845
22	Chu ZP	2012	China, Beijing	E	N	7	high	2	2009-2010	28w-42 days	1646	21	12.7582
									2009-2009	28w-42 days	849	12	14.1343
									2010-2010	28w-42 days	797	9	11.2923
23	Du XN	2014	China, Beijing	E	N	7	high	2	2009-2011	28w-42 days	18421	223	12.1057
									2009-2009	28w-42 days	5809	90	15.4932
									2010-2010	28w-42 days	5930	65	10.9612
									2011-2011	28w-42 days	6682	68	10.1766
24	Duan FY	2009	China, Beijing	E	N	6	high	1	1999-2009	28w-7 days	6659	10	1.50173
25	Guo LJ	2014	China, Beijing	E	N	6	high	1	2007-2011	28w-7 days	7345	116	15.7931
26	Huang XL	2002	China, Beijing	E	N	7	high	1	1997-1999	28w-7 days	23029	34	1.4764
27	Jia BL	2017	China, Beijing	E	N	8	high	1	2013-2016	28w-7 days	17109	72	4.20831
									2013-2013	28w-7 days	3995	19	4.75594
									2014-2014	28w-7 days	4697	21	4.47094
									2015-2015	28w-7 days	3711	22	5.92832
									2016-2016	28w-7 days	4706	10	2.12495
28	Jia YH	2011	China, Beijing	E	N	6	high	2	1998-2008	0-28 days	77927	227	2.91298
									1998-1998	0-28 days	5477	4	0.730327
									1999-1999	0-28 days	5873	10	1.70271
									2000-2000	0-28 days	6833	31	4.53681
									2001-2001	0-28 days	6240	20	3.20513
									2002-2002	0-28 days	6631	20	3.01614
									2003-2003	0-28 days	4586	8	1.74444
									2004-2004	0-28 days	5286	15	2.83768
									2005-2005	0-28 days	7234	14	1.93531
									2006-2006	0-28 days	7747	23	2.96889
									2007-2007	0-28 days	10857	25	2.30266
									2008-2008	0-28 days	11163	57	5.10615
29	Jiao SM	2018	China, Beijing	E	N	7	high	1	2007-2017	28w-7 days	10470	130	12.4164
30	Li Y	2009	China, Beijing	E	N	7	high	1	2003-2009	0-7 days	61272	274	4.47186
31	Liu KB	2008	China, Beijing	E	N	6	high	1	1997-2006	28w-7 days	923186	1886	2.04293	380	243	311	29	70	57		16	18	86	14		17	57	15	10	9		6
32	Liu XF	2008	China, Beijing	E	N	6	high	1	2000-2006	28w-7 days	22989	85	3.69742
									2000-2000	28w-7 days	2718	10	3.67918
									2001-2001	28w-7 days	2666	13	4.87622
									2002-2002	28w-7 days	2915	9	3.08748
									2003-2003	28w-7 days	3206	8	2.49532
									2004-2004	28w-7 days	3687	14	3.79713
									2005-2005	28w-7 days	3656	12	3.28228
									2006-2006	28w-7 days	4141	19	4.58826
33	Liu YL	2014	China, Beijing	E	N	7	high	1	2000-2012	28w-7 days	137516	473	3.4396
									2000-2000	28w-7 days	9341	33	3.53281
									2001-2001	28w-7 days	8185	38	4.64264
									2002-2002	28w-7 days	10092	40	3.96354
									2003-2003	28w-7 days	9972	43	4.31207
									2004-2004	28w-7 days	12624	36	2.85171
									2005-2005	28w-7 days	15333	38	2.47831
									2006-2006	28w-7 days	16440	48	2.91971
									2007-2007	28w-7 days	19112	65	3.401
									2008-2008	28w-7 days	6632	29	4.37274
									2009-2009	28w-7 days	5834	39	6.68495
									2010-2010	28w-7 days	6852	29	4.23234
									2011-2011	28w-7 days	7659	14	1.82791
									2012-2012	28w-7 days	9440	21	2.22458
34	Ren GF	2001	China, Beijing	E	N	5	high	1	1997-1999	28w-7 days	10807	2	0.185065
35	Su SQ	2000	China, Beijing	E	N	7	high	1	1997-1998	28w-7 days	130407	103	0.789835
36	Sun CY	2007	China, Beijing	E	N	7	high	1	2001-2005	28w-7 days	6699	13	1.94059
37	Tang Y	2015	China, Beijing	E	N	7	high	1	1997-2011	28w-7 days	34873	48	1.37642
38	Wang XX	2011	China, Beijing	E	N	6	high	2	2009-2010	28w-42 days	2346	39	16.624
									2009-2009	28w-42 days	1167	23	19.7087
									2010-2010	28w-42 days	1179	16	13.5708
39	Wei YL	2018	China, Beijing	E	N	7	high	1	2017-2017	28w-7 days	3350	9	2.68657
40	Xia HW	2010	China, Beijing	E	N	7	high	2	2008-2008	28w-42 days	5351	65	12.1473
41	Xia YL	2008	China, Beijing	E	N	7	high	1	2001-2006	28w-7 days	5526	79	14.2961
42	Xu YJ	2014	China, Beijing	E	N	6	high	1	2006-2012	28w-7 days	50933	300	5.89009
									2006-2006	28w-7 days	5290	39	7.3724
									2007-2007	28w-7 days	6540	41	6.26911
									2008-2008	28w-7 days	6920	62	8.95954
									2009-2009	28w-7 days	6989	36	5.15095
									2010-2010	28w-7 days	7174	37	5.15751
									2011-2011	28w-7 days	8315	24	2.88635
									2012-2012	28w-7 days	9705	61	6.28542
43	Xu YL	2014	China, Beijing	E	N	7	high	1	2011-2013	28w-7 days	11647	6	0.515154
44	Yan XM	2010	China, Beijing	E	N	6	high	2	2009-2009	28w-42 days	5809	89	15.3211
45	Yang YF	2015	China, Beijing	E	N	7	high	1	2006-2012	28w-7 days	50234	347	6.90767
46	Yuan L	2017	China, Beijing	E	N	7	high	1	2013-2015	28w-7 days	106370	625	5.87572
47	Zhang FX	2006	China, Beijing	E	N	5	high	1	2002-2004	28w-7 days	42955	136	3.1661	43	40	18			4				2			1	1							2
									2002-2002	28w-7 days	14750	41	2.77966
									2003-2003	28w-7 days	9888	20	2.02265
									2004-2004	28w-7 days	18317	75	4.09456
48	Zhang HX	2018	China, Beijing	E	N	7	high	1	2007-2012	28w-7 days	197740	2513	12.7086
49	Zhang J	2013	China, Beijing	E	N	6	high	1	1996-2011	28w-7 days	10025	81	8.0798
50	Zhang XJ	2019	China, Beijing	E	N	6	high	1	2009-2017	28w-7 days	20714	62	2.99314
51	Zhao F	2007	China, Beijing	E	N	6	high	1	2005-2006	28w-7 days	4716	38	8.05768
									2005-2005	28w-7 days	2385	3	1.25786
									2006-2006	28w-7 days	2331	35	15.015
52	Zhou YL	2013	China, Beijing	E	N	6	high	1	2005-2010	28w-7 days	17713	119	6.71823
									2005-2005	28w-7 days	2718	1	0.367918
									2006-2006	28w-7 days	2819	12	4.25683
									2007-2007	28w-7 days	3056	32	10.4712
									2008-2008	28w-7 days	3141	15	4.77555
									2009-2009	28w-7 days	3138	27	8.60421
									2010-2010	28w-7 days	2841	32	11.2636
53	Zhou YL	2015	China, Beijing	E	N	6	high	1	2011-2013	28w-7 days	10029	280	27.919
									2011-2011	28w-7 days	3150	23	7.30159
									2012-2012	28w-7 days	3586	111	30.9537
									2013-2013	28w-7 days	3293	146	44.3365
54	Zhu JL	2010	China, Beijing	E	N	7	high	1	1997-2008	28w-7 days	91825	639	6.95889
									1997-2000	28w-7 days	20955	2	0.0954426
									2001-2005	28w-7 days	31890	69	2.16369
									2006-2008	28w-7 days	38980	568	14.5716
55	He CY	2012	China, Chongqing	W	S	6	upper-middle	2	2009-2011	28w-42 days	22250	18	0.808989
56	He J	2011	China, Chongqing	W	S	7	upper-middle	1	2007-2010	28w-7 days	3008	12	3.98936
57	Liao YC	2014	China, Chongqing	W	S	7	upper-middle	1	2005-2012	28w-7 days	34494	93	2.69612
									2005-2005	28w-7 days	2800	13	4.64286
									2006-2006	28w-7 days	3381	13	3.84502
									2007-2007	28w-7 days	4054	11	2.71337
									2008-2008	28w-7 days	4217	9	2.13422
									2009-2009	28w-7 days	4492	10	2.22618
									2010-2010	28w-7 days	4414	11	2.49207
									2011-2011	28w-7 days	5447	16	2.9374
									2012-2012	28w-7 days	5689	10	1.75778
58	Xin XL	2007	China, Chongqing	W	S	7	upper-middle	1	2005-2005	28w-7 days	60168	40	0.664805
59	Zhang GD	2017	China, Chongqing	W	S	6	upper-middle	1	2005-2015	28w-7 days	1275595	2376	1.86266																						668121	1196	1.79009	608343	1182	1.94298	615343	1700	2.76269	642031	539	0.839523
60	Li LR	2009	China, Fujian	E	S	7	high	1	2006-2006	28w-7 days	34187	40	1.17004
61	Li YD	2012	China, Fujian	E	S	7	high	1	2006-2011	28w-7 days	13898	81	5.82818
62	Lin XY	2011	China, Fujian	E	S	7	high	1	2001-2010	28w-7 days	249888	352	1.40863
									2001-2001	28w-7 days	12924	2	0.154751
									2002-2002	28w-7 days	13900	5	0.359712
									2003-2003	28w-7 days	17472	11	0.629579
									2004-2004	28w-7 days	19331	4	0.206922
									2005-2005	28w-7 days	22531	11	0.488216
									2006-2006	28w-7 days	24350	10	0.410678
									2007-2007	28w-7 days	30140	57	1.89117
									2008-2008	28w-7 days	34932	85	2.4333
									2009-2009	28w-7 days	38299	90	2.34993
									2010-2010	28w-7 days	36009	77	2.13835
63	Liu ZD	2017	China, Fujian	E	S	7	high	1	2014-2014	28w-7 days	14962	338	22.5906
64	Luo JY	2009	China, Fujian	E	S	7	high	1	2008-2008	28w-7 days	13391	43	3.21111
65	Song MX	2008	China, Fujian	E	S	5	high	1	2001-2005	28w-7 days	25443	10	0.393035
66	Wang GY	2018	China, Fujian	E	S	6	high	1	2016-2016	28w-7 days	83029	247	2.97486																						45139	142	3.14584	37886	105	2.77147
67	Yang F	2017	China, Fujian	E	S	7	high	1	2010-2016	28w-7 days	291080	1316	4.52109
									2010-2010	28w-7 days	36009	128	3.55467
									2011-2011	28w-7 days	37889	139	3.66861
									2012-2012	28w-7 days	46264	182	3.93394
									2013-2013	28w-7 days	45927	186	4.04991
									2014-2014	28w-7 days	43387	208	4.79406
									2015-2015	28w-7 days	42398	211	4.97665
									2016-2016	28w-7 days	39206	262	6.68265
68	Yang SJ	2008	China, Fujian	E	S	7	high	1	2004-2005	28w-7 days	6113	17	2.78096
69	Yu XY	2004	China, Fujian	E	S	6	high	1	2002-2003	28w-7 days	32566	18	0.552724
70	Zeng LZ	2015	China, Fujian	E	S	8	high	1	2010-2012	28w-7 days	115572	143	1.23732
71	Zhang FZ	2012	China, Fujian	E	S	7	high	1	2011-2011	28w-7 days	37888	64	1.68919	15	10	16		2								3
72	Zhang RL	2009	China, Fujian	E	S	6	high	1	1987-2006	28w-7 days	553420	298	0.53847
									1987-1987	28w-7 days	19463	2.00469	0.103
									1988-1988	28w-7 days	21902	4.00807	0.183
									1989-1989	28w-7 days	22401	6.00347	0.268
									1990-1990	28w-7 days	20047	1.00235	0.05
									1991-1991	28w-7 days	17439	3.99353	0.229
									1992-1992	28w-7 days	15398	1.00087	0.065
									1993-1993	28w-7 days	15269	10.0012	0.655
									1994-1994	28w-7 days	15169	4.00462	0.264
									1995-1995	28w-7 days	15239	3.99262	0.262
									1996-1996	28w-7 days	19022	7.0001	0.368
									1997-1997	28w-7 days	19616	6.0025	0.306
									1998-1998	28w-7 days	23303	5.01014	0.215
									1999-1999	28w-7 days	29054	6.01418	0.207
									2000-2000	28w-7 days	34784	9.00906	0.259
									2001-2001	28w-7 days	37678	12.9989	0.345
									2002-2002	28w-7 days	38103	13.9838	0.367
									2003-2003	28w-7 days	41167	3.9932	0.097
									2004-2004	28w-7 days	46134	44.0118	0.954
									2005-2005	28w-7 days	49503	34.9986	0.707
									2006-2006	28w-7 days	52729	119.009	2.257
73	Zhao XY	2007	China, Fujian	E	S	6	high	1	1996-2004	28w-7 days	96700	68	0.703206																						51429	38	0.738883	45240	28	0.618921	79499	50	0.628939	17201	18	1.04645
									1996-1996	28w-7 days	8904	3	0.336927
									1997-1997	28w-7 days	9009	2	0.222
									1998-1998	28w-7 days	9689	2	0.20642
									1999-1999	28w-7 days	8198	11	1.34179
									2000-2000	28w-7 days	11685	5	0.427899
									2001-2001	28w-7 days	11072	4	0.361272
									2002-2002	28w-7 days	11412	2	0.175254
									2003-2003	28w-7 days	11298	12	1.06213
									2004-2004	28w-7 days	15424	27	1.75052
74	Zheng YR	2008	China, Fujian	E	S	7	high	1	2003-2006	28w-7 days	111035	138	1.24285																												17001	31	1.82342	94034	107	1.13789
									2003-2003	28w-7 days	22786	13	0.570526
									2004-2004	28w-7 days	27234	33	1.21172
									2005-2005	28w-7 days	29179	43	1.47366
									2006-2006	28w-7 days	31836	49	1.53914
75	Zhou J	2009	China, Fujian	E	S	6	high	1	2003-2008	28w-7 days	199563	152	0.761664
76	Chen BF	2014	China, Gansu	W	N	6	upper-middle	1	2007-2013	28w-7 days	24403	34	1.39327
77	Dai WS	2015	China, Gansu	W	N	7	upper-middle	1	2009-2010	28w-7 days	82705	87	1.05193
									2009-2009	28w-7 days	34814	39	1.12024
									2010-2010	28w-7 days	47891	48	1.00228
78	Ding XQ	2011	China, Gansu	W	N	6	upper-middle	1	2001-2008	28w-7 days	182048	113	0.620715
									2001-2001	28w-7 days	18672	3.99581	0.214
									2002-2002	28w-7 days	18108	4.00187	0.221
									2003-2003	28w-7 days	13868	9.99883	0.721
									2004-2004	28w-7 days	23058	14.9877	0.65
									2005-2005	28w-7 days	21205	18.9997	0.896
									2006-2006	28w-7 days	21350	13.0022	0.609
									2007-2007	28w-7 days	31612	9.00942	0.285
									2008-2008	28w-7 days	34175	38.9937	1.141
79	Du WY	2013	China, Gansu	W	N	7	upper-middle	2	2009-2010	28w-7 days	22245	42	1.88806
80	He B	2012	China, Gansu	W	N	7	upper-middle	1	2001-2011	28w-7 days	8351	6	0.718477																												5673	3	0.528821	2678	3	1.12024
81	Huang KK	2018	China, Gansu	W	N	6	upper-middle	1	2011-2016	28w-7 days	1924112	4473	2.32471
									2011-2011	28w-7 days	299295	392.076	1.31
									2012-2012	28w-7 days	310664	479.976	1.545
									2013-2013	28w-7 days	313608	395.46	1.261
									2014-2014	28w-7 days	337887	900.131	2.664
									2015-2015	28w-7 days	318346	1030.17	3.236
									2016-2016	28w-7 days	344312	1275.68	3.705
82	Jie XH	2018	China, Gansu	W	N	6	upper-middle	1	2012-2016	28w-7 days	163061	370	2.26909
									2012-2012	28w-7 days	31660	83	2.6216
									2013-2013	28w-7 days	33434	92	2.75169
									2014-2014	28w-7 days	34096	36	1.05584
									2015-2015	28w-7 days	32194	59	1.83264
									2016-2016	28w-7 days	31677	100	3.15686
83	Li L	2016	China, Gansu	W	N	7	upper-middle	1	2002-2013	28w-7 days	425434	448	1.05304
									2002-2002	28w-7 days	18108	11	0.607466
									2003-2003	28w-7 days	13868	10	0.721085
									2004-2004	28w-7 days	23058	15	0.650533
									2005-2005	28w-7 days	21205	19	0.896015
									2006-2006	28w-7 days	21350	13	0.608899
									2007-2007	28w-7 days	31612	9	0.284702
									2008-2008	28w-7 days	34175	39	1.14119
									2009-2009	28w-7 days	38930	43	1.10455
									2010-2010	28w-7 days	47890	48	1.0023
									2011-2011	28w-7 days	48075	63	1.31045
									2012-2012	28w-7 days	62129	96	1.54517
									2013-2013	28w-7 days	65034	82	1.26088
84	Liang F	2012	China, Gansu	W	N	7	upper-middle	1	2005-2010	28w-7 days	62461	112	1.79312
									2005-2005	28w-7 days	6317	8	1.26642
									2006-2006	28w-7 days	7816	7	0.895599
									2007-2007	28w-7 days	10910	14	1.28323
									2008-2008	28w-7 days	12261	32	2.6099
									2009-2009	28w-7 days	11348	27	2.37927
									2010-2010	28w-7 days	13809	24	1.738
85	Liu K	2017	China, Gansu	W	N	7	upper-middle	1	2006-2015	28w-7 days	20295	17	0.837645
86	Liu XH	2008	China, Gansu	W	N	6	upper-middle	1	2000-2006	28w-7 days	25152	16	0.636132
									2000-2000	28w-7 days	3567	3	0.841043
									2001-2001	28w-7 days	3501	2	0.571265
									2002-2002	28w-7 days	3544	3	0.846501
									2003-2003	28w-7 days	3637	3	0.824856
									2004-2004	28w-7 days	3552	2	0.563063
									2005-2005	28w-7 days	3824	1	0.261506
									2006-2006	28w-7 days	3527	2	0.567054
87	Ma JF	2017	China, Gansu	W	N	7	upper-middle	1	2001-2015	28w-7 days	73776	21	0.284645
88	Pan L	2016	China, Gansu	W	N	7	upper-middle	1	2010-2014	28w-7 days	202362	335	1.65545
									2010-2010	28w-7 days	33408	22	0.658525
									2011-2011	28w-7 days	34475	57	1.65337
									2012-2012	28w-7 days	41084	70	1.70383
									2013-2013	28w-7 days	43339	63	1.45366
									2014-2014	28w-7 days	50056	123	2.45725
89	Pei YL	2018	China, Gansu	W	N	6	upper-middle	1	2011-2016	28w-7 days	64695	52	0.803772
90	Qiang Y	2017	China, Gansu	W	N	6	upper-middle	1	2011-2016	28w-7 days	74201	64	0.862522
									2011-2011	28w-7 days	13279	3	0.225921
									2012-2012	28w-7 days	12433	13	1.0456
									2013-2013	28w-7 days	12155	11	0.904977
									2014-2014	28w-7 days	12671	13	1.02596
									2015-2015	28w-7 days	10804	14	1.29582
									2016-2016	28w-7 days	12859	10	0.777665
91	Shang HQ	2017	China, Gansu	W	N	6	upper-middle	1	2013-2016	28w-7 days	6114	134	21.9169
									2013-2013	28w-7 days	1352	33	24.4083
									2014-2014	28w-7 days	1504	58	38.5638
									2015-2015	28w-7 days	1553	30	19.3175
									2016-2016	28w-7 days	1705	13	7.62463
92	Shi LY	2013	China, Gansu	W	N	7	upper-middle	1	2006-2010	28w-7 days	8098	3	0.370462
93	Wang L	2017	China, Gansu	W	N	6	upper-middle	1	2012-2016	28w-7 days	16550	8	0.483384
94	Wang SQ	2000	China, Gansu	W	N	7	upper-middle	2	1990-1998	28w-7 days	65607	25	0.381057
95	Wang YY	2014	China, Gansu	W	N	6	upper-middle	1	2008-2012	28w-7 days	3978	16	4.02212
96	Zhao XP	1998	China, Gansu	W	N	5	upper-middle	1	1996-1996	28w-7 days	4300	2	0.465116
97	Zou YL	2012	China, Gansu	W	N	7	upper-middle	1	2008-2011	28w-7 days	15915	12	0.754006
98	Chen BQ	2010	China, Guangdong	E	S	7	high	1	2007-2009	28w-7 days	58513	776	13.262
99	Chen JP	2004	China, Guangdong	E	S	7	high	1	2001-2002	28w-7 days	8106	4	0.493462
100	Chen LN	2011	China, Guangdong	E	S	7	high	1	2007-2009	28w-7 days	24640	265	10.7549
101	Chen YL	2013	China, Guangdong	E	S	7	high	1	2008-2010	28w-7 days	5281	27	5.11267
102	Chen ZW	2012	China, Guangdong	E	S	6	high	1	2001-2010	28w-7 days	63476	201	3.16655
103	Cheng YL	2011	China, Guangdong	E	S	6	high	1	2006-2010	28w-7 days	266263	926	3.47776	145	86	321	9	29				8	15			3
									2006-2006	28w-7 days	43102	103	2.38968
									2007-2007	28w-7 days	53524	137	2.5596
									2008-2008	28w-7 days	55519	269	4.84519
									2009-2009	28w-7 days	55229	224	4.05584
									2010-2010	28w-7 days	58889	193	3.27735
104	Feng CZ	2009	China, Guangdong	E	S	7	high	1	2003-2007	28w-7 days	87269	239	2.73866
									2003-2003	28w-7 days	13970	35	2.50537
									2004-2004	28w-7 days	16175	32	1.97836
									2005-2005	28w-7 days	17496	45	2.57202
									2006-2006	28w-7 days	18555	53	2.85637
									2007-2007	28w-7 days	21073	74	3.5116
105	Guo H	2009	China, Guangdong	E	S	6	high	1	1997-2007	28w-7 days	277653	771	2.77685
106	Guo XJ	2009	China, Guangdong	E	S	6	high	1	2006-2008	28w-7 days	16692	135	8.08771
107	He XY	2011	China, Guangdong	E	S	7	high	1	2007-2010	28w-7 days	5551	20	3.60295
108	Hu C	2007	China, Guangdong	E	S	7	high	1	2006-2006	28w-7 days	19512	60	3.07503
109	Hu QT	2005	China, Guangdong	E	S	5	high	2	2003-2004	28w-42 days	13941	8	0.573847
110	Huang M	2011	China, Guangdong	E	S	7	high	2	2007-2009	28w-42 days	90402	399	4.41362
									2007-2007	28w-42 days	23906	86	3.59742
									2008-2008	28w-42 days	27985	120	4.28801
									2009-2009	28w-42 days	38511	193	5.01156
111	Huang SN	2017	China, Guangdong	E	S	6	high	1	2010-2015	28w-7 days	173094	902	5.21104	202	328	439		34	26	7		10		4		8	28	10		3					92073	526	5.71286	80967	376	4.64387	112730	632	5.60632	60364	270	4.47286
									2010-2010	28w-7 days	25481	89	3.4928
									2011-2011	28w-7 days	26658	87	3.26356
									2012-2012	28w-7 days	30593	178	5.81832
									2013-2013	28w-7 days	29509	181	6.13372
									2014-2014	28w-7 days	29579	143	4.83451
									2015-2015	28w-7 days	30914	224	7.24591
112	Jia DL	2011	China, Guangdong	E	S	6	high	1	2007-2009	28w-7 days	18073	145	8.02302
113	Jia DQ	2011	China, Guangdong	E	S	6	high	1	2006-2010	28w-7 days	24372	218	8.94469	118	16	33		11	6			8								5					13024	121	9.29054	11348	97	8.54776
									2007-2007	28w-7 days	5126	14	2.73117
									2008-2008	28w-7 days	6121	56	9.14883
									2009-2009	28w-7 days	6391	91	14.2388
									2010-2010	28w-7 days	6734	57	8.46451
114	Jiang PP	2007	China, Guangdong	E	S	6	high	1	1996-2005	28w-7 days	20338	10	0.49169
115	Jiang YH	2007	China, Guangdong	E	S	7	high	1	2000-2005	28w-7 days	25213	65	2.57804
									2000-2001	28w-7 days	7513	7	0.931718
									2002-2003	28w-7 days	8343	18	2.1575
									2004-2005	28w-7 days	9357	40	4.27487
116	Lan XR	2011	China, Guangdong	E	S	6	high	1	2005-2009	28w-7 days	7200	23	3.19444
117	Lao LZ	2013	China, Guangdong	E	S	7	high	1	2010-2012	28w-7 days	13291	250	18.8097
118	Li B	2008	China, Guangdong	E	S	7	high	1	2000-2006	28w-7 days	830428	3302	3.97626																						360298	1432	3.97449	294929	1093	3.70598	336575	1443	4.28731	318652	1083	3.39869
									2000-2000	28w-7 days	87627	69	0.787429
									2001-2001	28w-7 days	81157	87	1.072
									2002-2002	28w-7 days	83330	147	1.76407
									2003-2003	28w-7 days	88879	405	4.55676
									2004-2004	28w-7 days	99483	503	5.05614
									2005-2005	28w-7 days	115323	615	5.33285
									2006-2006	28w-7 days	124272	590	4.74765
									2007-2007	28w-7 days	150357	886	5.89264
119	Li B	2006	China, Guangdong	E	S	6	high	1	1996-2000	28w-7 days	289696	229	0.790484
120	Li DM	2011	China, Guangdong	E	S	6	high	1	2001-2007	28w-7 days	10211	99	9.69543
									2001-2001	28w-7 days	1347	1	0.74239
									2002-2002	28w-7 days	1285	2	1.55642
									2003-2003	28w-7 days	1236	4	3.23625
									2004-2004	28w-7 days	1475	11	7.45763
									2005-2005	28w-7 days	1506	20	13.2802
									2006-2006	28w-7 days	1609	27	16.7806
									2007-2007	28w-7 days	1780	34	19.1011
121	Li DX	2015	China, Guangdong	E	S	7	high	1	2010-2013	0-7 days	88428	59	0.667209
122	Li RH	2013	China, Guangdong	E	S	7	high	1	2002-2011	28w-7 days	44514	480	10.7831
123	Li RH	2008	China, Guangdong	E	S	6	high	1	1997-2006	28w-7 days	35914	169	4.70569
124	Li WQ	2011	China, Guangdong	E	S	7	high	1	2009-2009	28w-7 days	51188	26	0.507932
125	Liao J	2013	China, Guangdong	E	S	7	high	1	2008-2012	28w-7 days	728453	2754	3.78061																						397807	1634	4.10752	330646	1120	3.38731
126	Liao J	2013	China, Guangdong	E	S	7	high	1	2007-2007	28w-7 days	128477	349	2.71644
127	Ling YC	2012	China, Guangdong	E	S	7	high	1	2006-2010	28w-7 days	49975	100	2.001
									2006-2006	28w-7 days	8875	24	2.70423
									2007-2007	28w-7 days	9893	28	2.83028
									2008-2008	28w-7 days	10833	13	1.20004
									2009-2009	28w-7 days	10044	14	1.39387
									2010-2010	28w-7 days	10330	21	2.03291
128	Ling YQ	2014	China, Guangdong	E	S	6	high	1	2009-2013	28w-7 days	21845	24	1.09865
129	Long BJ	2013	China, Guangdong	E	S	7	high	2	2010-2012	0-42 days	34482	84	2.43605
130	Luo C	2017	China, Guangdong	E	S	7	high	1	2006-2015	0-42 days	2024583	18509	9.14213
131	Luo LY	2018	China, Guangdong	E	S	7	high	1	2014-2016	0-42 days	20481	140	6.8356
									2014-2014	0-42 days	6779	45	6.63815
									2015-2015	0-42 days	6815	48	7.04329
									2016-2016	0-42 days	6887	47	6.82445
132	Mo XA	2013	China, Guangdong	E	S	7	high	1	2010-2012	28w-7 days	113011	122	1.07954
133	Nie YK	2007	China, Guangdong	E	S	5	high	1	2002-2005	0-42 days	30081	25	0.831089
									2002-2002	0-42 days	6442	5	0.776156
									2003-2003	0-42 days	6909	4	0.578955
									2004-2004	28w-7 days	8154	6	0.735835
									2005-2005	28w-7 days	8576	10	1.16604
134	Ou YH	2005	China, Guangdong	E	S	6	high	1	2001-2003	28w-7 days	7788	12	1.54083
									2001-2001	28w-7 days	2371	3	1.26529
									2002-2002	28w-7 days	2557	4	1.56433
									2003-2003	28w-7 days	2860	5	1.74825
135	Pu B	2008	China, Guangdong	E	S	7	high	1	2002-2006	28w-7 days	48738	23	0.471911
136	Shen JH	2008	China, Guangdong	E	S	7	high	1	2005-2007	0-42 days	53808	30	0.557538
137	Shen MX	2004	China, Guangdong	E	S	6	high	1	1998-2003	0-42 days	40420	108	2.67194
									1998-1998	0-42 days	5695	5	0.877963
									1999-1999	28w-7 days	7043	14	1.98779
									2000-2000	28w-7 days	7385	16	2.16655
									2001-2001	28w-7 days	6737	24	3.56242
									2002-2002	28w-7 days	6738	19	2.81983
									2003-2003	28w-7 days	6822	30	4.39754
138	Shi L	2015	China, Guangdong	E	S	7	high	2	2008-2013	28w-42 days	25740	70	2.7195
139	Su HM	2000	China, Guangdong	E	S	7	high	1	1996-1999	28w-7 days	86985	99	1.13813
140	Su YX	2008	China, Guangdong	E	S	6	high	1	2003-2007	28w-7 days	14229	24	1.6867
141	Sun WX	2016	China, Guangdong	E	S	6	high	1	2009-2014	28w-7 days	199745	1796	8.99146
									2009-2009	28w-7 days	26310	179	6.8035
									2010-2010	28w-7 days	28655	152	5.30448
									2011-2011	28w-7 days	31166	277	8.88789
									2012-2012	28w-7 days	38184	310	8.11858
									2013-2013	28w-7 days	34646	419	12.0937
									2014-2014	28w-7 days	40784	459	11.2544
142	Tan XY	2002	China, Guangdong	E	S	7	high	1	2000-2000	28w-7 days	11935	12	1.00545
143	Tao XJ	2013	China, Guangdong	E	S	7	high	2	2009-2011	0-30 days	68951	43	0.623631
									2009-2009	0-30 days	22341	12	0.537129
									2010-2010	0-30 days	22504	16	0.710985
									2011-2011	0-30 days	24106	15	0.622252
144	Wang L	2019	China, Guangdong	E	S	6	high	1	2015-2017	28w-7 days	105773	800	7.56337																						56723	459	8.09196	49051	341	6.95195
145	Wang P	2008	China, Guangdong	E	S	5	high	1	1998-2007	28w-7 days	11061	17	1.53693
146	Wang QL	2013	China, Guangdong	E	S	7	high	1	2006-2012	28w-7 days	115620	547	4.73102
147	Wang Y	2011	China, Guangdong	E	S	5	high	1	2000-2008	28w-7 days	313936	1372	4.37032
148	Wang Y	2012	China, Guangdong	E	S	7	high	1	2008-2010	28w-7 days	163657	728	4.44833
149	Wen LQ	2005	China, Guangdong	E	S	6	high	1	1998-2002	28w-7 days	21762	7	0.321662
150	Wen SZ	2012	China, Guangdong	E	S	7	high	1	2004-2009	28w-7 days	11018	3	0.272282
151	Wu L	2014	China, Guangdong	E	S	8	high	1	2008-2012	28w-7 days	1005052	5268	5.24152																												473809	3131	6.60815	531243	2137	4.02264
									2008-2008	28w-7 days	175564	746	4.24916
									2009-2009	28w-7 days	97558	641	6.57045
									2010-2010	28w-7 days	100417	724	7.20993
									2011-2011	28w-7 days	112746	1024	9.08236
									2012-2012	28w-7 days	128391	2133	16.6133
152	Wu ZH	2008	China, Guangdong	E	S	6	high	1	2005-2007	28w-7 days	29563	33	1.11626
153	Wu ZQ	2012	China, Guangdong	E	S	7	high	1	2006-2010	28w-7 days	13068	47	3.59657
									2006-2006	28w-7 days	1806	4	2.21484
									2007-2007	28w-7 days	2082	12	5.76369
									2008-2008	28w-7 days	2758	10	3.62582
									2009-2009	28w-7 days	3063	11	3.59125
									2010-2010	28w-7 days	3359	10	2.97708
154	Xian KM	2015	China, Guangdong	E	S	7	high	1	2011-2012	28w-7 days	21970	30	1.3655
155	Xu JJ	2017	China, Guangdong	E	S	6	high	1	2004-2014	28w-7 days	72605	404	5.56436
156	Ye Y	2004	China, Guangdong	E	S	7	high	1	1998-2003	28w-7 days	24384	18	0.738189
157	Yu Q	2010	China, Guangdong	E	S	7	high	1	2001-2008	0-42 days	132006	687	5.20431
									2001-2001	0-42 days	11074	68	6.14051
									2002-2002	0-42 days	12238	71	5.8016
									2003-2003	0-42 days	12334	41	3.32414
									2004-2004	0-42 days	16167	36	2.22676
									2005-2005	0-42 days	16374	83	5.06901
									2006-2006	0-42 days	17207	81	4.70739
									2007-2007	0-42 days	21585	190	8.80241
									2008-2008	0-42 days	25027	117	4.67495
158	Yu XM	2008	China, Guangdong	E	S	7	high	1	2004-2007	0-42 days	17620	31	1.75936
									2004-2004	0-42 days	3162	4	1.26502
									2005-2005	0-42 days	3823	6	1.56945
									2006-2006	0-42 days	4552	10	2.19684
									2007-2007	0-42 days	6083	11	1.80832
159	Yuan BH	2019	China, Guangdong	E	S	8	high	1	2014-2018	28w-7 days	8797	99	11.2538																						4464	62	13.8889	4332	36	8.31025
160	Yuan HR	2018	China, Guangdong	E	S	7	high	1	2012-2016	28w-7 days	32768	222	6.7749
									2012-2012	28w-7 days	6131	15	2.44658
									2013-2013	28w-7 days	6386	55	8.61259
									2014-2014	28w-7 days	6590	49	7.43551
									2015-2015	28w-7 days	6633	58	8.74416
									2016-2016	28w-7 days	7028	45	6.40296
161	Zeng FL	2014	China, Guangdong	E	S	6	high	1	2000-2008	28w-7 days	505560	2604	5.15072
									2000-2000	28w-7 days	40668	133	3.27038
									2001-2001	28w-7 days	38069	76	1.99638
									2002-2002	28w-7 days	38970	92	2.36079
									2003-2003	28w-7 days	39867	245	6.14543
									2004-2004	28w-7 days	47360	217	4.58193
									2005-2005	28w-7 days	48212	241	4.99876
									2006-2006	28w-7 days	52418	325	6.20016
									2007-2007	28w-7 days	64294	431	6.70358
									2008-2008	28w-7 days	135702	844	6.21951
162	Zeng JZ	2009	China, Guangdong	E	S	7	high	1	2005-2008	28w-7 days	7016	2	0.285063
163	Zhang SQ	2012	China, Guangdong	E	S	7	high	1	2004-2009	28w-7 days	177878	382	2.14754
									2004-2004	28w-7 days	15652	14	0.894454
									2005-2005	28w-7 days	20556	55	2.67562
									2006-2006	28w-7 days	26442	51	1.92875
									2007-2007	28w-7 days	34229	74	2.16191
									2008-2008	28w-7 days	41309	94	2.27553
									2009-2009	28w-7 days	39690	94	2.36835
164	Zhang Y	2016	China, Guangdong	E	S	7	high	1	2010-2014	28w-7 days	20171	39	1.93347
									2010-2010	28w-7 days	3541	4	1.12962
									2011-2011	28w-7 days	3768	11	2.91932
									2012-2012	28w-7 days	4422	5	1.13071
									2013-2013	28w-7 days	4272	10	2.34082
									2014-2014	28w-7 days	4168	9	2.15931
165	Zhang YF	2014	China, Guangdong	E	S	6	high	1	2010-2012	28w-7 days	30602	27	0.882295
166	Zhao GL	2012	China, Guangdong	E	S	7	high	1	2003-2009	28w-7 days	831278	3266	3.92889	304	210	598		90					120												454481	1791	3.94076	376524	1467	3.89617
									2003-2003	28w-7 days	65945	146	2.21397
									2004-2004	28w-7 days	84315	287	3.4039
									2005-2005	28w-7 days	95355	418	4.38362
									2006-2006	28w-7 days	116205	350	3.01192
									2007-2007	28w-7 days	147382	638	4.32889
									2008-2008	28w-7 days	162891	729	4.47539
									2009-2009	28w-7 days	159185	698	4.38484
167	Zhao J	2015	China, Guangdong	E	S	7	high	1	2008-2013	28w-7 days	1089577	6855	6.29143
									2008-2008	28w-7 days	161499	722	4.47062
									2009-2009	28w-7 days	156536	805	5.14259
									2010-2010	28w-7 days	169383	858	5.06544
									2011-2011	28w-7 days	184277	1108	6.01269
									2012-2012	28w-7 days	224947	1632	7.25504
									2013-2013	28w-7 days	192935	1730	8.96675
168	Zheng LJ	2008	China, Guangdong	E	S	7	high	1	2001-2005	28w-7 days	14319	56	3.91089
									2001-2001	28w-7 days	2783	4	1.4373
									2002-2002	28w-7 days	2818	3	1.06458
									2003-2003	28w-7 days	2617	8	3.05694
									2004-2004	28w-7 days	2802	15	5.35332
									2005-2005	28w-7 days	3299	26	7.88118
169	Zheng LX	2017	China, Guangdong	E	S	7	high	2	2011-2014	28w-7 days	62862	290	4.61328
170	Zhou YQ	2005	China, Guangdong	E	S	6	high	1	1996-2004	28w-7 days	6518	35	5.36975
171	Zou XW	2011	China, Guangdong	E	S	7	high	1	2009-2010	28w-7 days	352084	1845	5.24023
172	Chen ZP	2012	China, Guangxi	W	S	7	upper-middle	1	2007-2011	28w-7 days	65146	71	1.08986
173	Duan JH	2009	China, Guangxi	W	S	7	upper-middle	1	2002-2006	28w-7 days	73176	23	0.314311
									2002-2002	28w-7 days	11629	6	0.515952
									2003-2003	28w-7 days	13132	6	0.456899
									2004-2004	28w-7 days	14373	3	0.208725
									2005-2005	28w-7 days	15866	2	0.126056
									2006-2006	28w-7 days	18176	5	0.275088
174	Feng RM	2010	China, Guangxi	W	S	7	upper-middle	1	2006-2008	28w-7 days	9289	30	3.22963
									2006-2006	28w-7 days	2504	6	2.39617
									2007-2007	28w-7 days	3246	7	2.1565
									2008-2008	28w-7 days	3539	17	4.80362
175	Huang YH	2006	China, Guangxi	W	S	6	upper-middle	1	2000-2005	28w-7 days	186023	217	1.16652
									2000-2000	28w-7 days	21474	21	0.977927
									2001-2001	28w-7 days	26870	24	0.893189
									2002-2002	28w-7 days	29543	37	1.25241
									2003-2003	28w-7 days	31875	33	1.03529
									2004-2004	28w-7 days	35189	51	1.44932
									2005-2005	28w-7 days	41072	51	1.24172
176	Jiang W	2016	China, Guangxi	W	S	7	upper-middle	1	2009-2014	28w-7 days	725502	2502	3.44865																						393055	1420	3.61273	332217	1082	3.25691
177	Jing XH	2009	China, Guangxi	W	S	7	upper-middle	1	2000-2008	28w-7 days	6855	11	1.60467
178	Lao SH	2012	China, Guangxi	W	S	6	upper-middle	1	2009-2011	28w-7 days	7435	19	2.55548
179	Li J	2015	China, Guangxi	W	S	7	upper-middle	1	2010-2014	28w-7 days	33749	145	4.29642
180	Li QB	2017	China, Guangxi	W	S	7	upper-middle	1	2015-2015	28w-7 days	51528	34	0.659835
181	Liao DM	2008	China, Guangxi	W	S	5	upper-middle	1	2006-2006	28w-7 days	2559	22	8.59711
182	Liao XN	2009	China, Guangxi	W	S	7	upper-middle	1	2003-2007	28w-7 days	225575	68	0.301452
183	Liu J	2014	China, Guangxi	W	S	8	upper-middle	1	2009-2013	28w-7 days	239343	887	3.70598
									2009-2009	28w-7 days	31759	63	1.98369
									2010-2010	28w-7 days	46628	92	1.97306
									2011-2011	28w-7 days	49607	150	3.02377
									2012-2012	28w-7 days	54521	247	4.53036
									2013-2013	28w-7 days	56828	335	5.89498
184	Liu J	2011	China, Guangxi	W	S	7	upper-middle	2	2007-2010	28w-42 days	18881	77	4.07817
									2007-2007	28w-42 days	4225	21	4.97041
									2008-2008	28w-42 days	4528	23	5.07951
									2009-2009	28w-42 days	4830	17	3.51967
									2010-2010	28w-42 days	5298	16	3.02001
185	Liu XX	2013	China, Guangxi	W	S	7	upper-middle	1	2009-2011	28w-7 days	68974	18	0.260968
									2009-2009	28w-7 days	22561	8	0.354594
									2010-2010	28w-7 days	22747	6	0.263771
									2011-2011	28w-7 days	23666	4	0.169019
186	Long YQ	2010	China, Guangxi	W	S	6	upper-middle	1	2005-2008	28w-7 days	347019	478	1.37745
187	Luo YD	2011	China, Guangxi	W	S	6	upper-middle	2	2006-2008	28w-7 days	286722	78	0.272041
									2006-2006	28w-7 days	85339	13	0.152334
									2007-2007	28w-7 days	92480	18	0.194637
									2008-2008	28w-7 days	108903	47	0.431577
188	Ma XL	2012	China, Guangxi	W	S	7	upper-middle	1	2008-2010	28w-7 days	15964	21	1.31546
189	Nong Z	2015	China, Guangxi	W	S	7	upper-middle	1	2009-2013	28w-7 days	239343	886	3.7018	96	121	188							22												126470	496	3.92188	112831	389	3.44763	99237	500	5.03844	140106	386	2.75506
									2009-2009	28w-7 days	31759	63	1.98369
									2010-2010	28w-7 days	46628	92	1.97306
									2011-2011	28w-7 days	49607	150	3.02377
									2012-2012	28w-7 days	54521	247	4.53036
									2013-2013	28w-7 days	56828	334	5.87738
190	Nong Z	2016	China, Guangxi	W	S	8	upper-middle	2	2011-2015	28w-42 days	34814	261	7.49698
									2011-2011	28w-42 days	5996	27	4.503
									2012-2012	28w-42 days	6938	33	4.75641
									2013-2013	28w-42 days	7513	65	8.65167
									2014-2014	28w-42 days	6964	63	9.04652
									2015-2015	28w-42 days	7403	73	9.86087
191	Pu B	2008	China, Guangxi	W	S	7	upper-middle	1	2002-2006	28w-7 days	48738	23	0.471911
192	Qiu C	2008	China, Guangxi	W	S	7	upper-middle	1	2005-2007	28w-7 days	3827	6	1.56781
193	Wang G	2007	China, Guangxi	W	S	5	upper-middle	1	2001-2005	28w-7 days	84378	30	0.355543
194	Wang Y	2002	China, Guangxi	W	S	5	upper-middle	1	1996-2001	28w-7 days	101594	42	0.41341
195	Wei XJ	2011	China, Guangxi	W	S	7	upper-middle	2	2008-2009	28w-42 days	12087	8	0.661868
									2008-2008	28w-42 days	6045	2	0.330852
									2009-2009	28w-42 days	6042	6	0.993049
196	Wei XZ	2014	China, Guangxi	W	S	7	upper-middle	2	2010-2014	28w-42 days	16542	54	3.26442
197	Weng HJ	2013	China, Guangxi	W	S	6	upper-middle	1	2008-2012	28w-7 days	34406	22	0.639423
									2008-2008	28w-7 days	5759	3	0.520924
									2009-2009	28w-7 days	6627	3	0.452694
									2010-2010	28w-7 days	6918	1	0.14455
									2011-2011	28w-7 days	7285	6	0.82361
									2012-2012	28w-7 days	7817	9	1.15134
198	Xiao XY	2012	China, Guangxi	W	S	7	upper-middle	1	2009-2009	28w-7 days	4054	12	2.96004
199	Xu MY	2011	China, Guangxi	W	S	7	upper-middle	1	2006-2010	28w-7 days	7320	4	0.546448
200	Yao XQ	2013	China, Guangxi	W	S	7	upper-middle	1	2005-2011	28w-7 days	11129	9	0.808698
201	Zeng E	2012	China, Guangxi	W	S	6	upper-middle	1	2005-2011	28w-7 days	525396	1409	2.68179																						285504	774	2.711	239695	628	2.62	228519	867	3.794	296824	542	1.826
									2005-2005	28w-7 days	41063	51	1.24199
									2006-2006	28w-7 days	42961	83	1.93198
									2007-2007	28w-7 days	69767	123	1.76301
									2008-2008	28w-7 days	77720	195	2.50901
									2009-2009	28w-7 days	86433	251	2.90398
									2010-2010	28w-7 days	98054	252	2.57001
									2011-2011	28w-7 days	108405	454	4.188
202	Zeng E	2010	China, Guangxi	W	S	6	upper-middle	2	2007-2007	28w-42 days	11059	22	1.98933
203	Zeng XY	2006	China, Guangxi	W	S	6	upper-middle	1	2000-2000	28w-7 days	41539	29	0.698139
204	Zhang CL	2015	China, Guangxi	W	S	6	upper-middle	1	2012-2012	28w-7 days	146366	40	0.273288
205	Zhang Y	2019	China, Guangxi	W	S	7	upper-middle	1	2013-2017	28w-7 days	286830	1458	5.08315
									2013-2013	28w-7 days	56828	335	5.89498
									2014-2014	28w-7 days	54916	325	5.91813
									2015-2015	28w-7 days	56550	335	5.92396
									2016-2016	28w-7 days	56686	245	4.32205
									2017-2017	28w-7 days	61850	218	3.52466
206	Zhou Q	2005	China, Guangxi	W	S	5	upper-middle	1	1999-2003	28w-7 days	38069	11	0.288949
207	Zhu ML	2018	China, Guangxi	W	S	8	upper-middle	1	2015-2016	28w-7 days	258962	1326	5.12044
									2015-2015	28w-7 days	124645	789	6.32998
									2016-2016	28w-7 days	134317	537	3.998
208	Gan YF	2003	China, Guizhou	W	S	7	upper-middle	1	1996-2001	28w-7 days	16988	31	1.82482
209	Li Y	2016	China, Guizhou	W	S	7	upper-middle	1	2010-2014	28w-7 days	70953	10	0.140938
									2010-2010	28w-7 days	12757	3	0.235165
									2011-2011	28w-7 days	14177	2	0.141074
									2012-2012	28w-7 days	14305	0	0
									2013-2013	28w-7 days	14756	4	0.271076
									2014-2014	28w-7 days	14958	1	0.0668539
210	Luo YL	2010	China, Guizhou	W	S	6	upper-middle	1	2006-2008	28w-7 days	5399	5	0.926097
211	Wang WR	2015	China, Guizhou	W	S	7	upper-middle	1	2000-2013	28w-7 days	749725	881	1.1751
212	Wang Y	2016	China, Guizhou	W	S	7	upper-middle	1	2014-2014	28w-7 days	127550	157	1.23089
213	Xiao YY	2004	China, Guizhou	W	S	6	upper-middle	2	2001-2001	28w-42 days	14928	21	1.40675
214	Yan JS	2002	China, Guizhou	W	S	5	upper-middle	1	1997-2001	28w-7 days	13943	13	0.932367
215	Yan JS	2002	China, Guizhou	W	S	6	upper-middle	1	1997-2001	28w-7 days	55053	55	0.999037
216	Yang DF	2012	China, Guizhou	W	S	7	upper-middle	1	2006-2009	28w-7 days	10179	6	0.589449
217	Zhang L	2006	China, Guizhou	W	S	7	upper-middle	1	1996-2004	28w-7 days	118091	94	0.795996
218	Zhao H	2009	China, Guizhou	W	S	6	upper-middle	2	2007-2008	28w-42 days	15359	26	1.69282
									2007-2007	28w-42 days	8289	19	2.29219
									2008-2008	28w-42 days	7070	7	0.990099
219	Zhou CP	2011	China, Guizhou	W	S	6	upper-middle	1	2010-2010	28w-7 days	15962	92	5.76369
220	Cheng H	2015	China, Hainan	E	S	7	upper-middle	1	2004-2013	28w-7 days	37142	154	4.14625
221	Fan L	2013	China, Hainan	E	S	7	upper-middle	1	2010-2010	28w-7 days	61762	46	0.744795
222	Chen HC	2002	China, Hebei	E	N	5	upper-middle	1	2011-2011	28w-7 days	10277	6	0.583828
223	Chen J	2014	China, Hebei	E	N	6	upper-middle	1	2003-2012	28w-7 days	866906	1274	1.46959
224	Jin CX	2011	China, Hebei	E	N	6	upper-middle	1	2003-2006	28w-7 days	12568	15	1.19351
225	Li YH	2008	China, Hebei	E	N	6	upper-middle	2	2003-2007	28w-7 days	218300	83	0.380211
226	Ma M	2007	China, Hebei	E	N	5	upper-middle	1	2002-2004	28w-7 days	171055	81	0.473532
									2002-2002	28w-7 days	70661	25	0.353802
									2003-2003	28w-7 days	47050	29	0.616366
									2004-2004	28w-7 days	53344	27	0.506149
227	Shi GY	2011	China, Hebei	E	N	6	upper-middle	1	2005-2009	28w-7 days	12866	4	0.310897
228	Wang JL	2014	China, Hebei	E	N	7	upper-middle	1	2006-2009	28w-7 days	11992	43	3.58572
229	Wang YZ	2015	China, Hebei	E	N	7	upper-middle	1	2009-2013	28w-7 days	28935	68	2.3501
230	Xia BJ	2013	China, Hebei	E	N	7	upper-middle	1	2009-2011	28w-7 days	30896	30	0.970999
									2009-2009	28w-7 days	9319	7	0.751154
									2010-2010	28w-7 days	9065	10	1.10314
									2011-2011	28w-7 days	12509	13	1.03925
231	Yang J	2007	China, Hebei	E	N	6	upper-middle	1	1996-2006	28w-7 days	11221	4	0.356474
232	Yu RX	2009	China, Hebei	E	N	6	upper-middle	1	2001-2006	28w-7 days	80261	59	0.735102
233	Zhang BQ	2011	China, Hebei	E	N	6	upper-middle	1	2004-2010	28w-7 days	14491	2	0.138017
234	Zhang Y	2001	China, Hebei	E	N	5	upper-middle	1	1996-2000	28w-7 days	37899	16	0.422175
235	Zhang YK	2003	China, Hebei	E	N	5	upper-middle	1	1996-2000	28w-7 days	188801	79	0.41843
									1996-1996	28w-7 days	36106	12	0.332355
									1997-1997	28w-7 days	36476	9	0.246738
									1998-1998	28w-7 days	34260	14	0.40864
									1999-1999	28w-7 days	38312	16	0.417624
									2000-2000	28w-7 days	43649	28	0.641481
236	Du JH	2006	China, Heilongjiang	NE	N	6	upper-middle	1	2005-2005	28w-7 days	7401	1	0.135117
237	Lu M	2009	China, Heilongjiang	NE	N	6	upper-middle	1	2003-2004	28w-7 days	85232	48	0.563169
									2003-2003	28w-7 days	33747	25	0.740807
									2004-2004	28w-7 days	51485	23	0.446732
238	Qu Y	2005	China, Heilongjiang	NE	N	6	upper-middle	1	2000-2003	28w-7 days	13314	6	0.450653
239	Wen QQ	2013	China, Heilongjiang	NE	N	7	upper-middle	1	2008-2012	28w-7 days	26621	49	1.84065																												24886	46	1.84843	1735	3	1.72911
									2008-2008	28w-7 days	5263	6	1.14003
									2009-2009	28w-7 days	5346	5	0.935279
									2010-2010	28w-7 days	5149	7	1.35949
									2011-2011	28w-7 days	5401	12	2.22181
									2012-2012	28w-7 days	5462	19	3.47858
240	Yun AL	1998	China, Heilongjiang	NE	N	5	upper-middle	1	1996-1996	28w-3 days	2960	2	0.675676
241	Zhao X	2009	China, Heilongjiang	NE	N	7	upper-middle	1	2005-2007	28w-7 days	162780	97	0.595896
									2005-2005	28w-7 days	52318	23	0.439619
									2006-2006	28w-7 days	52955	36	0.679822
									2007-2007	28w-7 days	57507	38	0.660789
242	Chen XL	2013	China, Henan	C	N	6	upper-middle	1	2004-2010	28w-7 days	55358	14	0.252899
									2004-2004	28w-7 days	6390	3	0.469484
									2005-2005	28w-7 days	6768	1	0.147754
									2006-2006	28w-7 days	7415	2	0.269724
									2007-2007	28w-7 days	7870	3	0.381194
									2008-2008	28w-7 days	8576	1	0.116604
									2009-2009	28w-7 days	9082	1	0.110108
									2010-2010	28w-7 days	9257	3	0.324079
243	Han XF	2001	China, Henan	C	N	5	upper-middle	1	1996-1999	28w-7 days	25244	21	0.831881
244	Li SX	2001	China, Henan	C	N	6	upper-middle	1	1996-2000	28w-7 days	7664	2	0.26096
245	Li YX	2016	China, Henan	C	N	7	upper-middle	1	2014-2014	28w-7 days	110087	134	1.21722																						57344	40	0.697545	52743	27	0.511916	22254	14	0.6291	87833	51	0.580647
246	Liu DM	2010	China, Henan	C	N	7	upper-middle	1	2005-2007	28w-7 days	38757	18	0.464432
247	Lv QX	2013	China, Henan	C	N	7	upper-middle	1	2008-2012	28w-7 days	90600	116	1.28035
248	Niu JG	2017	China, Henan	C	N	6	upper-middle	1	2012-2015	28w-7 days	62551	922	14.74
									2012-2012	28w-7 days	12342	54	4.3753
									2013-2013	28w-7 days	14287	79	5.5295
									2014-2014	28w-7 days	16749	111	6.62726
									2015-2015	28w-7 days	19173	678	35.3622
249	Pang XL	2006	China, Henan	C	N	6	upper-middle	1	2000-2004	0-7 days	76985	9	0.116906
250	Ren TF	2005	China, Henan	C	N	7	upper-middle	1	1993-2002	28w-7 days	10506	3	0.285551
251	Shen H	2003	China, Henan	C	N	5	upper-middle	1	1997-2001	28w-7 days	16383	11	0.671428
252	Sun LH	2010	China, Henan	C	N	6	upper-middle	1	2003-2008	28w-7 days	777928	478	0.614453
									2003-2003	28w-7 days	85654	35	0.408621
									2004-2004	28w-7 days	103400	48	0.464217
									2005-2005	28w-7 days	118343	103	0.870351
									2006-2006	28w-7 days	132322	127	0.95978
									2007-2007	28w-7 days	157734	73	0.462804
									2008-2008	28w-7 days	180475	92	0.509766
253	Sun LH	2012	China, Henan	C	N	7	upper-middle	1	2009-2010	28w-7 days	416875	210	0.503748
254	Wang LR	2006	China, Henan	C	N	6	upper-middle	1	2001-2005	28w-7 days	23648	8	0.338295
255	Wang XH	2007	China, Henan	C	N	6	upper-middle	1	1997-2005	28w-7 days	7126	11	1.54364																						4060	10	2.46305	3066	1	0.326158
256	Wang XL	2009	China, Henan	C	N	6	upper-middle	1	2004-2007	28w-7 days	10067	25	2.48336
257	Wang XL	2004	China, Henan	C	N	6	upper-middle	1	1996-2002	28w-7 days	422794	149	0.352417
									1996-1996	28w-7 days	44881	16	0.356498
									1997-1997	28w-7 days	49560	19	0.383374
									1998-1998	28w-7 days	55958	11	0.196576
									1999-1999	28w-7 days	60027	29	0.483116
									2000-2000	28w-7 days	68647	22	0.32048
									2001-2001	28w-7 days	68241	20	0.293079
									2002-2002	28w-7 days	75480	32	0.423953
258	Wang XL	2014	China, Henan	C	N	7	upper-middle	1	2013-2013	28w-7 days	97507	78	0.799943
259	Wei XJ	2010	China, Henan	C	N	7	upper-middle	1	2006-2007	28w-7 days	10603	5	0.471565
260	Wu XR	2002	China, Henan	C	N	6	upper-middle	1	1996-2001	28w-7 days	23176	11	0.474629
261	Yang H	2006	China, Henan	C	N	6	upper-middle	1	2002-2004	28w-7 days	11515	10	0.868432
									2002-2002	28w-7 days	3854	5	1.29735
									2003-2003	28w-7 days	3188	2	0.627353
									2004-2004	28w-7 days	4473	3	0.670691
262	Zhang H	2012	China, Henan	C	N	7	upper-middle	1	2007-2009	28w-7 days	159158	43	0.270172
263	Zhang XC	2012	China, Henan	C	N	7	upper-middle	2	2008-2010	0-42 days	13715	29	2.11447
264	Zhang XL	2009	China, Henan	C	N	6	upper-middle	1	2005-2007	28w-7 days	21768	7	0.321573
265	Zhou XP	2006	China, Henan	C	N	6	upper-middle	1	1996-2004	28w-7 days	138923	97	0.698229
266	Cao FL	2012	China, Hubei	C	S	6	upper-middle	1	2007-2011	28w-7 days	14854	5	0.33661
267	Chen GH	2010	China, Hubei	C	S	7	upper-middle	1	2005-2007	28w-7 days	128942	32	0.248174
									2005-2005	28w-7 days	39365	2	0.0508066
									2006-2006	28w-7 days	42784	13	0.303852
									2007-2007	28w-7 days	46793	17	0.363302
268	He M	2018	China, Hubei	C	S	7	upper-middle	2	2014-2017	28w-42 days	9322	44	4.72002
269	Hu ZZ	2015	China, Hubei	C	S	6	upper-middle	1	2008-2013	28w-7 days	17921	13	0.725406
									2008-2008	28w-7 days	2730	2	0.732601
									2009-2009	28w-7 days	2610	1	0.383142
									2010-2010	28w-7 days	2966	0	0
									2011-2011	28w-7 days	3241	4	1.23419
									2012-2012	28w-7 days	3380	2	0.591716
									2013-2013	28w-7 days	2994	4	1.33601
270	Jing LL	2011	China, Hubei	C	S	7	upper-middle	1	2007-2010	28w-7 days	11850	3	0.253165
271	Ju YX	2000	China, Hubei	C	S	5	upper-middle	1	1999-1999	28w-7 days	6554	3	0.457736
272	Li GY	2014	China, Hubei	C	S	7	upper-middle	1	2008-2013	28w-7 days	35987	42	1.16709
									2008-2008	28w-7 days	4090	2	0.488998
									2009-2009	28w-7 days	4812	10	2.07814
									2010-2010	28w-7 days	5706	4	0.701016
									2011-2011	28w-7 days	6320	9	1.42405
									2012-2012	28w-7 days	7407	8	1.08006
									2013-2013	28w-7 days	7653	9	1.17601
273	Liu JQ	2011	China, Hubei	C	S	7	upper-middle	1	2001-2009	28w-7 days	485263	459	0.945879
									2001-2001	28w-7 days	37253	10	0.268435
									2002-2002	28w-7 days	40423	21	0.519506
									2003-2003	28w-7 days	39950	25	0.625782
									2004-2004	28w-7 days	47866	42	0.87745
									2005-2005	28w-7 days	53599	44	0.820911
									2006-2006	28w-7 days	54891	39	0.710499
									2007-2007	28w-7 days	62874	66	1.04972
									2008-2008	28w-7 days	69408	89	1.28227
									2009-2009	28w-7 days	79021	123	1.55655
274	Liu WJ	2014	China, Hubei	C	S	7	upper-middle	2	2007-2012	28w-42 days	25279	40	1.58234
275	Liu Y	2014	China, Hubei	C	S	7	upper-middle	1	2011-2012	28w-7 days	11064	5	0.451916
									2011-2011	28w-7 days	5522	1	0.181094
									2012-2012	28w-7 days	5542	4	0.721761
276	Lu Y	2011	China, Hubei	C	S	5	upper-middle	1	2007-2009	28w-7 days	28542	98	3.43354
277	Mei SP	2014	China, Hubei	C	S	6	upper-middle	1	2009-2013	28w-7 days	8573	18	2.09962
278	Ni ZM	2014	China, Hubei	C	S	6	upper-middle	1	2010-2012	28w-7 days	19782	12	0.606612
									2010-2010	28w-7 days	6033	2	0.33151
									2011-2011	28w-7 days	6430	6	0.933126
									2012-2012	28w-7 days	7319	4	0.546523
279	Ouyang F	2008	China, Hubei	C	S	6	upper-middle	1	2001-2007	28w-7 days	120819	51	0.422119
280	Qiu Y	2013	China, Hubei	C	S	7	upper-middle	1	2010-2011	28w-7 days	91905	31	0.337305
									2010-2010	28w-7 days	44919	14	0.311672
									2011-2011	28w-7 days	46986	17	0.36181
281	Wan FZ	2013	China, Hubei	C	S	7	upper-middle	2	2011-2011	28w-7 days	5062	38	7.50691
282	Wang Q	2013	China, Hubei	C	S	7	upper-middle	1	2010-2011	28w-7 days	7850	7	0.89172
									2010-2010	28w-7 days	3636	2	0.550055
									2011-2011	28w-7 days	4214	5	1.18652
283	Yang LP	2011	China, Hubei	C	S	7	upper-middle	1	2007-2010	28w-7 days	13844	16	1.15574
284	Yu YZ	2011	China, Hubei	C	S	6	upper-middle	1	2006-2009	28w-7 days	36078	86	2.38372
									2006-2006	28w-7 days	8078	14	1.7331
									2007-2007	28w-7 days	9139	29	3.17321
									2008-2008	28w-7 days	9527	22	2.30923
									2009-2009	28w-7 days	9334	21	2.24984
285	Zhao HB	2015	China, Hubei	C	S	7	upper-middle	1	2009-2013	28w-7 days	204908	385	1.87889
286	Zhou AF	2008	China, Hubei	C	S	6	upper-middle	1	2004-2007	28w-7 days	136422	70	0.513114
287	Zhou AF	2000	China, Hubei	C	S	6	upper-middle	1	1996-1997	28w-7 days	34406	7	0.203453
288	Zhou LF	2009	China, Hubei	C	S	7	upper-middle	1	2005-2007	28w-7 days	82563	87	1.05374
289	Zhou LQ	2015	China, Hubei	C	S	7	upper-middle	1	2006-2013	28w-7 days	741119	1297	1.75006
290	Du QY	2007	China, Hunan	C	S	6	upper-middle	1	2001-2004	28w-7 days	132643	116	0.874528
									2001-2001	28w-7 days	32025	25	0.78064
									2002-2002	28w-7 days	32675	22	0.673298
									2003-2003	28w-7 days	31609	27	0.854187
									2004-2004	28w-7 days	36334	42	1.15594
291	Du QY	2003	China, Hunan	C	S	6	upper-middle	1	2000-2000	28w-7 days	29805	15	0.503271
292	Fan J	2017	China, Hunan	C	S	8	upper-middle	1	2012-2015	28w-7 days	192113	3163	16.4643
									2012-2012	28w-7 days	39748	730	18.3657
									2013-2013	28w-7 days	45461	686	15.0899
									2014-2014	28w-7 days	49227	749	15.2152
									2015-2015	28w-7 days	57677	998	17.3033
293	Hong CH	2008	China, Hunan	C	S	6	upper-middle	1	2007-2007	28w-7 days	13291	4	0.300956
294	Huang Z	2016	China, Hunan	C	S	7	upper-middle	1	2008-2015	28w-7 days	255583	320	1.25204
									2008-2008	28w-7 days	21725	9	0.414269
									2009-2009	28w-7 days	24966	13	0.520708
									2010-2010	28w-7 days	29758	36	1.20976
									2011-2011	28w-7 days	31625	25	0.790514
									2012-2012	28w-7 days	35878	53	1.47723
									2013-2013	28w-7 days	36837	57	1.54736
									2014-2014	28w-7 days	36516	59	1.61573
									2015-2015	28w-7 days	38278	68	1.77648
295	Liu Q	2011	China, Hunan	C	S	6	upper-middle	1	2002-2009	28w-7 days	236312	74	0.313145																						129654	46	0.35479	106658	28	0.262521	71975	44	0.611323	164365	30	0.182521
									2002-2002	28w-7 days	14318	3	0.209526
									2003-2003	28w-7 days	17048	4	0.234632
									2004-2004	28w-7 days	20015	2	0.0999251
									2005-2005	28w-7 days	21144	4	0.189179
									2006-2006	28w-7 days	23421	7	0.298877
									2007-2007	28w-7 days	35436	9	0.253979
									2008-2008	28w-7 days	45997	17	0.369589
									2009-2009	28w-7 days	58961	28	0.47489
296	Qin Q	2006	China, Hunan	C	S	6	upper-middle	1	2002-2004	28w-7 days	38298	130	3.39443
									2002-2002	28w-7 days	13466	40	2.97044
									2003-2003	28w-7 days	12996	60	4.61681
									2004-2004	28w-7 days	11836	30	2.53464
297	Qu HJ	2009	China, Hunan	C	S	6	upper-middle	1	1999-2008	28w-7 days	22717	106	4.66611
									1999-1999	28w-7 days	2482	4	1.6116
									2000-2000	28w-7 days	2795	8	2.86225
									2001-2001	28w-7 days	2284	6	2.62697
									2002-2002	28w-7 days	1959	8	4.08372
									2003-2003	28w-7 days	1689	5	2.96033
									2004-2004	28w-7 days	1837	18	9.79858
									2005-2005	28w-7 days	1855	11	5.92992
									2006-2006	28w-7 days	2279	12	5.26547
									2007-2007	28w-7 days	2803	17	6.06493
									2008-2008	28w-7 days	2734	22	8.04682
298	Song BW	2009	China, Hunan	C	S	6	upper-middle	1	2004-2008	28w-7 days	96377	212	2.19969
299	Tan MJ	2005	China, Hunan	C	S	6	upper-middle	1	1990-2001	28w-7 days	47965	53	1.10497																						27031	42	1.55377	20934	11	0.525461
300	Wang Z	2014	China, Hunan	C	S	7	upper-middle	1	2010-2013	28w-7 days	197635	159	0.804513
									2010-2010	28w-7 days	45050	21	0.466149
									2011-2011	28w-7 days	48041	30	0.624467
									2012-2012	28w-7 days	50836	40	0.786844
									2013-2013	28w-7 days	53708	68	1.26611
301	Wu Y	2003	China, Hunan	C	S	7	upper-middle	1	2000-2001	28w-7 days	25713	34	1.32229
302	Xiao CX	2003	China, Hunan	C	S	6	upper-middle	1	2001-2002	28w-7 days	1825	2	1.09589
303	Xie D	2018	China, Hunan	C	S	8	upper-middle	1	2012-2016	28w-7 days	673060	6289	9.34389	1397	2879	1033	68	323	118				81				227	78							356607	2729	7.65268	316324	2256	7.13193	308034	3211	10.4242	365026	1781	4.8791
304	Xie D	2016	China, Hunan	C	S	7	upper-middle	1	2005-2014	28w-7 days	925413	4913.94	5.31																						28426	103	3.62344	24885	87	3.49608
									2005-2005	28w-7 days	38121	86.001	2.256
									2006-2006	28w-7 days	41559	124.012	2.984
									2007-2007	28w-7 days	69436	150.815	2.172
									2008-2008	28w-7 days	78376	214.985	2.743
									2009-2009	28w-7 days	86929	298.253	3.431
									2010-2010	28w-7 days	98624	520.044	5.273
									2011-2011	28w-7 days	107500	813.023	7.563
									2012-2012	28w-7 days	125583	840.025	6.689
									2013-2013	28w-7 days	135645	803.968	5.927
									2014-2014	28w-7 days	143640	1062.94	7.4
305	Yan LB	2007	China, Hunan	C	S	6	upper-middle	1	2001-2005	28w-7 days	65298	182	2.78722
306	Yang WF	2008	China, Hunan	C	S	6	upper-middle	1	1997-2006	28w-7 days	144170	37	0.256641
307	Yi J	2008	China, Hunan	C	S	7	upper-middle	1	2002-2007	28w-7 days	28863	113	3.91505
308	Zhu FF	2003	China, Hunan	C	S	6	upper-middle	1	1997-2001	28w-7 days	8919	24	2.69088
309	Zu YE	2013	China, Hunan	C	S	7	upper-middle	1	2001-2010	28w-7 days	173527	1090	6.28144
									2001-2001	28w-7 days	12445	21	1.68742
									2002-2002	28w-7 days	12598	17	1.34942
									2003-2003	28w-7 days	11795	17	1.44129
									2004-2004	28w-7 days	13995	40	2.85816
									2005-2005	28w-7 days	14465	87	6.01452
									2006-2006	28w-7 days	16072	90	5.5998
									2007-2007	28w-7 days	19878	125	6.28836
									2008-2008	28w-7 days	21467	127	5.91606
									2009-2009	28w-7 days	23382	174	7.44162
									2010-2010	28w-7 days	27430	397	14.4732
310	Chen L	2004	China, Jiangsu	E	S	6	high	1	2001-2003	28w-7 days	27491	45	1.6369
311	Chen SH	2014	China, Jiangsu	E	S	7	high	1	2011-2011	28w-7 days	32562	10	0.307106
312	Chou HN	2015	China, Jiangsu	E	S	7	high	1	2004-2013	28w-7 days	76153	25	0.328286
									2004-2008	28w-7 days	32891	18	0.547262
									2009-2013	28w-7 days	43262	7	0.161805
313	Gao MH	2003	China, Jiangsu	E	S	6	high	1	1999-2001	28w-7 days	14279	20	1.40066
314	Gu JH	2008	China, Jiangsu	E	S	6	high	1	2000-2007	28w-7 days	75779	143	1.88707
									2000-2000	28w-7 days	8738	1	0.114443
									2001-2001	28w-7 days	8667	2	0.23076
									2002-2002	28w-7 days	9117	14	1.53559
									2003-2003	28w-7 days	8890	15	1.68729
									2004-2004	28w-7 days	10671	33	3.09249
									2005-2005	28w-7 days	9891	28	2.83086
									2006-2006	28w-7 days	9758	33	3.38184
									2007-2007	28w-7 days	10047	17	1.69205
315	He XY	2017	China, Jiangsu	E	S	7	high	1	2012-2015	28w-7 days	60222	101	1.67713
316	Hu JP	2018	China, Jiangsu	E	S	7	high	1	2010-2017	28w-7 days	45904	11	0.239631
317	Huang HJ	2002	China, Jiangsu	E	S	6	high	1	1999-2000	28w-7 days	6160	10	1.62338
318	Huang MQ	2010	China, Jiangsu	E	S	7	high	1	2005-2009	28w-7 days	33084	24	0.725426
319	Jin XL	2015	China, Jiangsu	E	S	7	high	1	2007-2012	28w-7 days	60021	23	0.383199
320	Li Y	2013	China, Jiangsu	E	S	7	high	1	2008-2012	28w-7 days	46039	32	0.695063
321	Liu XR	2009	China, Jiangsu	E	S	6	high	1	2007-2007	28w-7 days	56783	56	0.986211
322	Lou HQ	2004	China, Jiangsu	E	S	6	high	1	2003-2003	28w-7 days	44286	23	0.519351
323	Lu P	2009	China, Jiangsu	E	S	7	high	1	2003-2008	28w-7 days	60203	63	1.04646
324	Lu Y	2016	China, Jiangsu	E	S	7	high	1	2010-2014	28w-7 days	416975	888	2.12962
325	Mao YH	2017	China, Jiangsu	E	S	7	high	1	2010-2015	28w-7 days	72853	31	0.425514
									2010-2010	28w-7 days	10647	6	0.563539
									2011-2011	28w-7 days	11906	3	0.251974
									2012-2012	28w-7 days	13218	4	0.302618
									2013-2013	28w-7 days	12857	3	0.233336
									2014-2014	28w-7 days	12088	7	0.579087
									2015-2015	28w-7 days	12137	8	0.659141
326	Miao JG	2010	China, Jiangsu	E	S	6	high	1	2007-2010	28w-7 days	162965	124	0.7609
									2007-2007	28w-7 days	41234	29	0.703303
									2008-2008	28w-7 days	42339	30	0.708567
									2009-2009	28w-7 days	39993	24	0.600105
									2010-2010	28w-7 days	39399	41	1.04064
327	Ning WQ	2009	China, Jiangsu	E	S	7	high	1	2001-2005	28w-7 days	150109	220	1.4656
									2001-2001	28w-7 days	22462	28	1.24655
									2002-2002	28w-7 days	26161	18	0.688047
									2003-2003	28w-7 days	24888	42	1.68756
									2004-2004	28w-7 days	37947	60	1.58115
									2005-2005	28w-7 days	38651	72	1.86282
328	Rui QM	2011	China, Jiangsu	E	S	6	high	1	2001-2008	28w-7 days	20394	7	0.343238
329	Shen JY	2014	China, Jiangsu	E	S	6	high	1	2011-2013	28w-7 days	20594	78	3.78751
330	Song Y	2002	China, Jiangsu	E	S	5	high	2	1996-1998	0-42 days	12854	67	5.21239	20	13	5	1	1	1		1	2	8											2
									1996-1996	0-42 days	4294	29	6.75361
									1997-1997	0-42 days	4167	22	5.27958
									1998-1998	0-42 days	4393	16	3.64216
331	Sui Q	2013	China, Jiangsu	E	S	7	high	1	2007-2011	28w-7 days	296244	276	0.931664
									2007-2007	28w-7 days	56648	71	1.25335
									2008-2008	28w-7 days	59738	51	0.853728
									2009-2009	28w-7 days	58401	40	0.68492
									2010-2010	28w-7 days	60032	66	1.09941
									2011-2011	28w-7 days	61425	48	0.781441
332	Tang C	2016	China, Jiangsu	E	S	7	high	1	2013-2015	28w-7 days	49639	119	2.39731
333	Wan CH	2003	China, Jiangsu	E	S	6	high	1	2002-2002	28w-7 days	14203	3	0.211223
334	Wang Q	2018	China, Jiangsu	E	S	7	high	1	2014-2017	28w-7 days	34370	23	0.669188
									2014-2014	28w-7 days	8836	2	0.226347
									2015-2015	28w-7 days	8839	2	0.22627
									2016-2016	28w-7 days	8423	8	0.94978
									2017-2017	28w-7 days	8272	11	1.32979
335	Wang XL	2018	China, Jiangsu	E	S	8	high	1	2012-2016	28w-7 days	64807	308	4.75257																						34119	184	5.39289	30677	124	4.04212
									2012-2012	28w-7 days	6476	20	3.08833
									2013-2013	28w-7 days	6414	18	2.80636
									2014-2014	28w-7 days	13120	42	3.20122
									2015-2015	28w-7 days	17653	72	4.07863
									2016-2016	28w-7 days	21144	156	7.37798
336	Wang XM	2011	China, Jiangsu	E	S	6	high	1	2009-2010	28w-7 days	232837	71	0.304934
337	Wang YD	2010	China, Jiangsu	E	S	6	high	1	2005-2007	28w-7 days	14035	8	0.570004
338	Xiao GX	2017	China, Jiangsu	E	S	7	high	1	2014-2016	0-7 days	10861	11	1.0128
339	Xie Y	2010	China, Jiangsu	E	S	6	high	1	2005-2007	28w-7 days	166695	33	0.197966
340	Xu YM	2016	China, Jiangsu	E	S	7	high	1	2011-2015	28w-7 days	22916	17	0.74184
341	Xue F	2017	China, Jiangsu	E	S	7	high	1	2010-2016	28w-7 days	91522	55	0.600948
									2010-2010	28w-7 days	10880	5	0.459559
									2011-2011	28w-7 days	11893	7	0.588582
									2012-2012	28w-7 days	13561	10	0.737409
									2013-2013	28w-7 days	13434	7	0.521066
									2014-2014	28w-7 days	14277	7	0.490299
									2015-2015	28w-7 days	13579	8	0.589145
									2016-2016	28w-7 days	13898	11	0.791481
342	Yan X	2012	China, Jiangsu	E	S	7	high	1	2007-2010	28w-7 days	28054	18	0.64162
									2007-2007	28w-7 days	6764	5	0.739208
									2008-2008	28w-7 days	7103	3	0.422357
									2009-2009	28w-7 days	7033	5	0.710934
									2010-2010	28w-7 days	7172	5	0.697156
343	Yang LJ	2017	China, Jiangsu	E	S	7	high	1	2011-2015	28w-7 days	29713	8	0.269242
344	Yang XH	2012	China, Jiangsu	E	S	7	high	1	2007-2011	28w-7 days	26249	13	0.495257
345	Yu HB	2012	China, Jiangsu	E	S	6	high	1	2011-2011	28w-7 days	9566	4	0.418148
346	Zha XM	2010	China, Jiangsu	E	S	6	high	1	2005-2009	28w-7 days	47740	501	10.4943
									2005-2005	28w-7 days	8005	46	5.74641
									2006-2006	28w-7 days	8695	63	7.24554
									2007-2007	28w-7 days	10229	130	12.709
									2008-2008	28w-7 days	10313	151	14.6417
									2009-2009	28w-7 days	10498	111	10.5734
347	Zhang HR	2004	China, Jiangsu	E	S	6	high	1	2001-2002	28w-7 days	5601	12	2.14247
									2001-2001	28w-7 days	2810	9	3.20285
									2002-2002	28w-7 days	2791	3	1.07488
348	Zhang SX	2013	China, Jiangsu	E	S	7	high	1	2005-2010	28w-7 days	22470	8	0.35603
349	Zhang XC	2009	China, Jiangsu	E	S	6	high	1	2003-2008	28w-7 days	47513	21	0.441984
350	Zhang XM	2007	China, Jiangsu	E	S	6	high	1	2003-2005	28w-7 days	104527	38	0.363542
351	Zhang Y	2017	China, Jiangsu	E	S	7	high	1	2016-2016	28w-7 days	6450	4	0.620155
352	Zhao Y	2010	China, Jiangsu	E	S	7	high	1	2006-2006	28w-7 days	2724	2	0.734214
353	Zhong HY	2013	China, Jiangsu	E	S	7	high	1	2006-2009	28w-7 days	21219	16	0.754041
									2006-2006	28w-7 days	5485	6	1.09389
									2007-2007	28w-7 days	5277	5	0.947508
									2008-2008	28w-7 days	5174	2	0.386548
									2009-2009	28w-7 days	5283	3	0.567859
354	Zhou JJ	2007	China, Jiangsu	E	S	6	high	2	2002-2004	28w-42 days	26803	41	1.52968
355	Zhu CM	2003	China, Jiangsu	E	S	5	high	1	2000-2001	28w-7 days	22159	7	0.315899
356	Zhu JM	2010	China, Jiangsu	E	S	7	high	1	2004-2009	28w-7 days	676014	101	0.149405
357	Zhu M	2010	China, Jiangsu	E	S	7	high	1	2000-2008	28w-7 days	13183	15	1.13783
									2000-2005	28w-7 days	7757	4	0.515663
									2006-2008	28w-7 days	5426	11	2.02728
358	Li HM	2001	China, Jiangxi	C	S	5	upper-middle	1	1999-1999	28w-7 days	24840	25	1.00644
359	Luo X	2003	China, Jiangxi	C	S	6	upper-middle	1	1997-2001	28w-7 days	17180	94	5.47148
360	Xu JL	2012	China, Jiangxi	C	S	7	upper-middle	1	2003-2011	28w-7 days	17654	32	1.81262
361	Xi BR	2005	China, Jiangxi	C	S	6	upper-middle	1	2000-2004	28w-7 days	139412	295	2.11603
									2000-2000	28w-7 days	26692	24	0.899146
									2001-2001	28w-7 days	25860	68	2.62954
									2002-2002	28w-7 days	28004	46	1.64262
									2003-2003	28w-7 days	27904	58	2.07856
									2004-2004	28w-7 days	30952	99	3.1985
362	Yu Y	2012	China, Jiangxi	C	S	7	upper-middle	1	2004-2009	28w-7 days	20150	28	1.38958
363	Zhang WX	2000	China, Jiangxi	C	S	6	upper-middle	1	1998-1998	28w-7 days	17866	6	0.335833
364	Bing J	2017	China, Jilin	NE	N	7	upper-middle	1	2016-2016	28w-7 days	178474	333	1.86582																						92238	183	1.984	86157	150	1.74101	105683	225	2.12901	72776	108	1.48401
365	Cao MY	2013	China, Jilin	NE	N	7	upper-middle	1	2012-2012	28w-7 days	8792	4	0.454959
366	Fang JY	2014	China, Jilin	NE	N	7	upper-middle	1	2008-2012	28w-7 days	169932	352	2.07142
367	Gao CF	2009	China, Jilin	NE	N	7	upper-middle	1	2005-2008	28w-7 days	184571	151	0.818113
									2005-2005	28w-7 days	35797	32	0.89393
									2006-2006	28w-7 days	42663	54	1.26573
									2007-2007	28w-7 days	51609	37	0.716929
									2008-2008	28w-7 days	54502	28	0.513743
368	Gao YL	2012	China, Jilin	NE	N	7	upper-middle	1	2009-2011	28w-7 days	26678	18	0.674713
									2009-2009	28w-7 days	9239	1	0.108237
									2010-2010	28w-7 days	9276	7	0.754636
									2011-2011	28w-7 days	8163	10	1.22504
369	Hao PK	2014	China, Jilin	NE	N	7	upper-middle	1	2007-2011	28w-7 days	913998	1122	1.22757
									2007-2007	28w-7 days	179394	223	1.24307
									2008-2008	28w-7 days	186553	188	1.00776
									2009-2009	28w-7 days	182060	228	1.25233
									2010-2010	28w-7 days	184620	221	1.19705
									2011-2011	28w-7 days	181371	248	1.36736
370	Hao PK	2013	China, Jilin	NE	N	6	upper-middle	1	2002-2006	28w-7 days	588022	360	0.612222
									2002-2002	28w-7 days	71300	40	0.56101
									2003-2003	28w-7 days	80815	35	0.433088
									2004-2004	28w-7 days	138845	54	0.388923
									2005-2005	28w-7 days	141656	82	0.578867
									2006-2006	28w-7 days	155406	149	0.958779
371	Jiang HY	2013	China, Jilin	NE	N	7	upper-middle	1	2009-2011	28w-7 days	7637	3	0.392824
372	Jin YH	2007	China, Jilin	NE	N	6	upper-middle	1	2004-2006	28w-7 days	32745	67	2.04611	8	35	11		5								2
									2004-2004	28w-7 days	11112	7	0.62995
									2005-2005	28w-7 days	10478	21	2.0042
									2006-2006	28w-7 days	11155	39	3.49619
373	Jin YJ	2008	China, Jilin	NE	N	6	upper-middle	1	2003-2006	28w-7 days	3713	5	1.34662
374	Liu JH	2012	China, Jilin	NE	N	7	upper-middle	1	2008-2010	28w-7 days	39011	58	1.48676
375	Piao JL	2017	China, Jilin	NE	N	7	upper-middle	1	2007-2015	28w-7 days	110635	594	5.36901
376	Qin J	2005	China, Jilin	NE	N	6	upper-middle	1	2000-2003	28w-7 days	41462	96	2.31537
377	Wang S	2014	China, Jilin	NE	N	7	upper-middle	1	2011-2011	28w-7 days	62899	72	1.14469
378	Wang YH	2009	China, Jilin	NE	N	6	upper-middle	1	2006-2008	28w-7 days	65022	83	1.27649
									2006-2006	28w-7 days	19233	23	1.19586
									2007-2007	28w-7 days	22642	38	1.6783
									2008-2008	28w-7 days	23147	22	0.950447
379	Yang W	2013	China, Jilin	NE	N	7	upper-middle	1	2004-2010	28w-7 days	51513	70	1.35888
									2004-2004	28w-7 days	5905	2	0.338696
									2005-2005	28w-7 days	7519	2	0.265993
									2006-2006	28w-7 days	6967	2	0.287068
									2007-2007	28w-7 days	7907	12	1.51764
									2008-2008	28w-7 days	8150	14	1.71779
									2009-2009	28w-7 days	7517	28	3.72489
									2010-2010	28w-7 days	7548	10	1.32485
380	Yang W	2018	China, Jilin	NE	N	8	upper-middle	1	2011-2017	28w-7 days	52086	99	1.9007
									2011-2011	28w-7 days	7344	19	2.58715
									2012-2012	28w-7 days	8239	11	1.33511
									2013-2013	28w-7 days	8201	20	2.43873
									2014-2014	28w-7 days	8204	13	1.58459
									2015-2015	28w-7 days	6652	9	1.35298
									2016-2016	28w-7 days	6741	15	2.22519
									2017-2017	28w-7 days	6705	12	1.78971
381	Bian WT	2008	China, Liaoning	NE	N	7	upper-middle	1	2004-2006	28w-7 days	40445	31	0.766473
									2004-2004	28w-7 days	13906	18	1.29441
									2005-2005	28w-7 days	14676	12	0.817661
									2006-2006	28w-7 days	11863	1	0.0842957
382	Dai J	2013	China, Liaoning	NE	N	7	upper-middle	1	2006-2012	28w-7 days	12693	16	1.26054
383	Gao X	2013	China, Liaoning	NE	N	7	upper-middle	2	2011-2011	28w-42 days	4175	16	3.83234
384	Li CH	2009	China, Liaoning	NE	N	6	upper-middle	1	2005-2008	28w-7 days	46540	160	3.4379
385	Li CH	2012	China, Liaoning	NE	N	6	upper-middle	1	2011-2011	28w-7 days	133919	301	2.24763																												69090	199	2.8803	64829	102	1.57337
386	Li GH	2017	China, Liaoning	NE	N	7	upper-middle	1	2011-2015	28w-7 days	28515	15	0.526039
387	Li H	2012	China, Liaoning	NE	N	6	upper-middle	1	2006-2010	28w-7 days	43934	24	0.546274
388	Li J	2009	China, Liaoning	NE	N	6	upper-middle	1	1996-2006	28w-7 days	485440	281	0.578856
									1996-1996	28w-7 days	47846	21	0.438908
									1997-1997	28w-7 days	50027	7	0.139924
									1998-1998	28w-7 days	44413	14	0.315223
									1999-1999	28w-7 days	40122	29	0.722795
									2000-2000	28w-7 days	42907	25	0.582656
									2001-2001	28w-7 days	41607	15	0.360516
									2002-2002	28w-7 days	49001	36	0.734679
									2003-2003	28w-7 days	34013	16	0.470408
									2004-2004	28w-7 days	39712	38	0.95689
									2005-2005	28w-7 days	53218	36	0.676463
									2006-2006	28w-7 days	43935	44	1.00148
389	Li WM	2017	China, Liaoning	NE	N	7	upper-middle	1	2012-2014	28w-7 days	496174	1165	2.34797																						258833	588	2.27174	237259	577	2.43194	279743	728	2.60239	216431	437	2.01912
									2012-2012	28w-7 days	157616	318	2.01756
									2013-2013	28w-7 days	157162	314	1.99794
									2014-2014	28w-7 days	181396	533	2.93832
390	Liang CM	2008	China, Liaoning	NE	N	6	upper-middle	1	2004-2007	28w-7 days	15077	26	1.72448
391	Liu QG	2016	China, Liaoning	NE	N	7	upper-middle	1	2006-2010	28w-7 days	227417	686	3.01649
392	Liu YJ	2018	China, Liaoning	NE	N	7	upper-middle	1	2015-2015	28w-7 days	148017	427	2.8848
393	Qiao YJ	2015	China, liaoning	NE	N	6	upper-middle	1	2011-2013	28w-7 days	61932	53	0.855777
									2011-2011	28w-7 days	17686	15	0.848128
									2012-2012	28w-7 days	21267	21	0.987445
									2013-2013	28w-7 days	22979	17	0.739806
394	Sui LY	2008	China, Liaoning	NE	N	6	upper-middle	1	1998-2007	28w-7 days	52140	62	1.18911
395	Tian XB	2013	China, Liaoning	NE	N	7	upper-middle	1	2007-2011	28w-7 days	58468	148	2.5313
									2007-2007	28w-7 days	12916	16	1.23877
									2008-2008	28w-7 days	12361	21	1.69889
									2009-2009	28w-7 days	12081	36	2.97989
									2010-2010	28w-7 days	10939	48	4.38797
									2011-2011	28w-7 days	10171	27	2.65461
396	Wang WL	2011	China, Liaoning	NE	N	6	upper-middle	1	2005-2010	28w-7 days	9886	19	1.92191
397	Wang XH	2013	China, Liaoning	NE	N	6	upper-middle	1	2011-2011	28w-7 days	4565	8	1.75246
398	Wang Y	2011	China, Liaoning	NE	N	6	upper-middle	1	2010-2010	28w-7 days	3673	10	2.72257
399	Wang YY	2008	China, liaoning	NE	N	6	upper-middle	1	1997-2006	28w-7 days	190726	103	0.540042																												77420	34	0.439163	113315	69	0.608922
									1997-2001	28w-7 days	70567	24	0.340102																												41307	15	0.363135	29260	9	0.307587
									2002-2006	28w-7 days	120159	79	0.657462																												36113	19	0.526126	84055	60	0.713818
400	Yu FY	2004	China, Liaoning	NE	N	6	upper-middle	1	2000-2001	28w-1 days	3533	4	1.13218
401	Yu J	2005	China, Liaoning	NE	N	6	upper-middle	2	1998-2003	28w-42 days	245898	206	0.837746
402	Zhang HY	2016	China, Liaoning	NE	N	7	upper-middle	1	2005-2015	28w-7 days	105338	363	3.44605
									2005-2005	28w-7 days	9596	9	0.937891
									2006-2006	28w-7 days	9458	23	2.4318
									2007-2007	28w-7 days	10058	24	2.38616
									2008-2008	28w-7 days	9586	23	2.39933
									2009-2009	28w-7 days	8898	36	4.04585
									2010-2010	28w-7 days	8670	26	2.99885
									2011-2011	28w-7 days	9231	29	3.14159
									2012-2012	28w-7 days	10049	33	3.28391
									2013-2013	28w-7 days	9586	42	4.38139
									2014-2014	28w-7 days	10772	64	5.94133
									2015-2015	28w-7 days	9434	54	5.72398
403	Zhou HL	2012	China, Liaoning	NE	N	7	upper-middle	1	2004-2006	28w-7 days	4953	1	0.201898
404	Zhou L	2009	China, Liaoning	NE	N	6	upper-middle	1	2001-2008	28w-7 days	87587	205	2.34053
405	Chen M	2012	China, Neimenggu	W	N	6	upper-middle	1	2005-2008	28w-7 days	6042	8	1.32406
									2005-2005	28w-7 days	1337	4	2.99177
									2006-2006	28w-7 days	1160	1	0.862069
									2007-2007	28w-7 days	908	1	1.10132
									2008-2008	28w-7 days	846	2	2.36407
									2009-2009	28w-7 days	847	0	0
									2010-2010	28w-7 days	944	0	0
406	Wang HY	2010	China, Neimenggu	W	N	6	upper-middle	1	2004-2008	28w-7 days	21646	77	3.55724
407	Wang J	2005	China, Neimenggu	W	N	6	upper-middle	1	2000-2004	28w-7 days	18841	1	0.0530757
408	Wei QX	2000	China, Neimenggu	W	N	6	upper-middle	1	1996-1999	28w-4 days	15160	8	0.527704
409	Wu JX	2019	China, Neimenggu	W	N	7	upper-middle	1	2011-2016	28w-7 days	466871	1799	3.85331
									2011-2011	28w-7 days	82386	62	0.752555
									2012-2012	28w-7 days	70502	280	3.97152
									2013-2013	28w-7 days	69591	322	4.62704
									2014-2014	28w-7 days	88341	434	4.91278
									2015-2015	28w-7 days	74514	353	4.73736
									2016-2016	28w-7 days	81537	348	4.268
410	Zhao GP	2014	China, Neimenggu	W	N	7	upper-middle	1	2009-2013	28w-7 days	54798	24	0.437972
									2009-2009	28w-7 days	7803	7	0.897091
									2010-2010	28w-7 days	9385	7	0.745871
									2011-2011	28w-7 days	10624	7	0.658886
									2012-2012	28w-7 days	13265	0	0
									2013-2013	28w-7 days	13721	3	0.218643
411	Zhao ZW	2010	China, Neimenggu	W	N	6	upper-middle	1	2005-2008	28w-7 days	18311	5	0.27306
412	Chen YX	2017	China, Ningxia	W	N	6	upper-middle	1	2004-2014	28w-7 days	514736	534	1.03743
									2004-2004	28w-7 days	31949	10	0.312999
									2005-2005	28w-7 days	31964	14	0.437993
									2006-2006	28w-7 days	35088	20	0.569995
									2007-2007	28w-7 days	40663	27	0.663994
									2008-2008	28w-7 days	44905	26	0.579
									2009-2009	28w-7 days	45545	46	1.00999
									2010-2010	28w-7 days	49107	55	1.12
									2011-2011	28w-7 days	52922	48	0.906995
									2012-2012	28w-7 days	58947	84	1.42501
									2013-2013	28w-7 days	59740	92	1.54001
									2014-2014	28w-7 days	63564	112	1.762
413	Feng P	2011	China, Ningxia	W	N	7	upper-middle	1	2005-2009	28w-7 days	17118	10	0.58418
414	Gao XQ	2018	China, Ningxia	W	N	7	upper-middle	1	2017-2017	28w-7 days	68941	574	8.32596
415	Ha CL	2016	China, Ningxia	W	N	6	upper-middle	2	2009-2013	28w-42 days	15010	107	7.12858
416	Li HQ	2001	China, Ningxia	W	N	5	upper-middle	1	1998-2000	28w-7 days	9666	6	0.620732
417	Liu QJ	2004	China, Ningxia	W	N	6	upper-middle	1	2000-2003	28w-7 days	84905	43	0.506448
418	Liu XL	2008	China, Ningxia	W	N	6	upper-middle	1	2008-2008	28w-7 days	23054	18	0.780776
419	Lu Q	2008	China, Ningxia	W	N	6	upper-middle	1	2004-2006	28w-7 days	53606	35	0.652912
									2004-2004	28w-7 days	14670	6	0.408998
									2005-2005	28w-7 days	18795	11	0.585262
									2006-2006	28w-7 days	20141	18	0.893699
420	Tang JX	2017	China, Ningxia	W	N	7	upper-middle	1	2010-2016	28w-7 days	218465	371	1.69821
421	Xia SB	2017	China, Ningxia	W	N	7	upper-middle	1	2013-2016	28w-7 days	17904	23	1.28463
									2013-2013	28w-7 days	4201	1	0.238039
									2014-2014	28w-7 days	4396	6	1.36488
									2015-2015	28w-7 days	4315	6	1.3905
									2016-2016	28w-7 days	4992	10	2.00321
422	Zhang LP	2014	China, Ningxia	W	N	7	upper-middle	1	2004-2013	28w-7 days	28298	24	0.848116
423	Chen ZY	2011	China, Qinghai	W	N	6	upper-middle	2	2008-2010	28w-42 days	13397	6	0.447861
424	Cao YM	2010	China, Shandong	E	N	6	upper-middle	1	2005-2008	28w-7 days	26306	62	2.35688
									2005-2005	28w-7 days	5913	16	2.7059
									2006-2006	28w-7 days	6649	13	1.95518
									2007-2007	28w-7 days	7231	17	2.35099
									2008-2008	28w-7 days	6513	16	2.45663
425	Chang LF	2016	China, Shandong	E	N	7	upper-middle	1	2010-2015	28w-7 days	9780	15	1.53374
426	Chen ZX	2004	China, Shandong	E	N	6	upper-middle	1	2002-2003	28w-7 days	89647	74	0.82546
									2002-2002	28w-7 days	51808	45	0.868592
									2003-2003	28w-7 days	37839	29	0.766405
427	Deng S	2012	China, Shandong	E	N	6	upper-middle	1	2006-2011	28w-7 days	24769	21	0.847834
									2006-2006	28w-7 days	4050	2	0.493827
									2007-2007	28w-7 days	4387	4	0.911785
									2008-2008	28w-7 days	4308	4	0.928505
									2009-2009	28w-7 days	3958	3	0.757959
									2010-2010	28w-7 days	3920	6	1.53061
									2011-2011	28w-7 days	4146	2	0.482393
428	Dong HQ	2016	China, Shandong	E	N	6	upper-middle	1	2009-2014	28w-7 days	553285	507	0.916345
									2009-2009	28w-7 days	79893	63	0.788555
									2010-2010	28w-7 days	85977	73	0.849064
									2011-2011	28w-7 days	91908	69	0.750751
									2012-2012	28w-7 days	97425	87	0.892995
									2013-2013	28w-7 days	94243	116	1.23086
									2014-2014	28w-7 days	103839	99	0.953399
429	Dong J	2010	China, Shandong	E	N	7	upper-middle	1	2001-2005	28w-7 days	31540	86	2.7267
									2001-2001	28w-7 days	5603	13	2.32019
									2002-2002	28w-7 days	7227	16	2.21392
									2003-2003	28w-7 days	4809	8	1.66355
									2004-2004	28w-7 days	7988	27	3.38007
									2005-2005	28w-7 days	5913	22	3.72062
430	Du W	2008	China, Shandong	E	N	7	upper-middle	1	1997-2006	28w-7 days	24800	33	1.33065
									1997-2000	28w-7 days	11793	9	0.763165
									2001-2003	28w-7 days	6782	6	0.884695
									2004-2006	28w-7 days	6225	18	2.89157
431	Jia HY	2002	China, Shandong	E	N	6	upper-middle	1	1999-2000	28w-7 days	34353	25	0.727738
432	Jia LM	2001	China, Shandong	E	N	6	upper-middle	1	1997-1999	28w-7 days	32522	10	0.307484
433	Li JP	2014	China, Shandong	E	N	7	upper-middle	1	2004-2013	28w-7 days	28827	23	0.797863
									2004-2004	28w-7 days	3285	4	1.21766
									2005-2005	28w-7 days	2796	1	0.357654
									2006-2006	28w-7 days	2573	1	0.388651
									2007-2007	28w-7 days	2743	0	0
									2008-2008	28w-7 days	2967	4	1.34816
									2009-2009	28w-7 days	2744	1	0.364431
									2010-2010	28w-7 days	2882	1	0.346981
									2011-2011	28w-7 days	2694	1	0.371195
									2012-2012	28w-7 days	3161	4	1.26542
									2013-2013	28w-7 days	2982	6	2.01207
434	Li L	2009	China, Shandong	E	N	6	upper-middle	1	2007-2007	28w-7 days	1226	3	2.44698
435	Li SJ	2005	China, Shandong	E	N	6	upper-middle	1	2001-2003	28w-7 days	83912	70	0.834207
									2001-2001	28w-7 days	30464	21	0.689338
									2002-2002	28w-7 days	25678	25	0.973596
									2003-2003	28w-7 days	27770	24	0.864242
436	Liu DY	1999	China, Shandong	E	N	5	upper-middle	1	1997-1997	28w-7 days	20518	9	0.438639
437	Liu MF	2010	China, Shandong	E	N	6	upper-middle	1	2003-2006	28w-7 days	216268	306	1.41491
438	Mou HX	2008	China, Shandong	E	N	6	upper-middle	1	1997-2005	28w-7 days	28632	17	0.593741
									1997-1997	28w-7 days	3582	0	0
									1998-1998	28w-7 days	3607	2	0.554477
									1999-1999	28w-7 days	2978	1	0.335796
									2000-2000	28w-7 days	3512	0	0
									2001-2001	28w-7 days	3096	2	0.645995
									2002-2002	28w-7 days	2399	3	1.25052
									2003-2003	28w-7 days	2569	2	0.778513
									2004-2004	28w-7 days	3330	2	0.600601
									2005-2005	28w-7 days	3559	5	1.40489
439	Peng RW	2004	China, Shandong	E	N	6	upper-middle	1	1997-2002	28w-7 days	521996	228	0.436785
440	Qu X	2012	China, Shandong	E	N	6	upper-middle	1	2006-2010	28w-7 days	22211	82	3.69186
441	Sun GL	2013	China, Shandong	E	N	6	upper-middle	1	2007-2012	28w-7 days	33274	34	1.02182
442	Tan SR	2010	China, Shandong	E	N	6	upper-middle	1	2001-2006	28w-7 days	42216	25	0.592193
443	Tao SL	2003	China, Shandong	E	N	6	upper-middle	1	1999-2001	28w-7 days	8400	8	0.952381
444	Wang AB	2011	China, Shandong	E	N	7	upper-middle	1	2003-2009	28w-7 days	31693	28	0.883476
445	Wang JB	2009	China, Shandong	E	N	6	upper-middle	1	2004-2008	28w-7 days	25655	201	7.83473																						12516	103	8.22947	13139	98	7.45871
446	Wang TL	2002	China, Shandong	E	N	6	upper-middle	1	1996-2000	28w-7 days	62519	53	0.847742
447	Wang W	2011	China, Shandong	E	N	7	upper-middle	1	2005-2009	28w-7 days	22393	23	1.02711
									2005-2005	28w-7 days	4644	3	0.645995
									2006-2006	28w-7 days	4440	4	0.900901
									2007-2007	28w-7 days	4910	5	1.01833
									2008-2008	28w-7 days	4460	6	1.34529
									2009-2009	28w-7 days	3939	5	1.26936
448	Wang XM	2011	China, Shandong	E	N	7	upper-middle	1	2009-2009	28w-7 days	77231	81	1.0488
449	Wang XZ	2013	China, Shandong	E	N	7	upper-middle	1	2012-2012	28w-7 days	3571	5	1.40017
450	Wei X	2013	China, Shandong	E	N	6	upper-middle	1	2012-2012	28w-7 days	16141	27	1.67276
451	Xi YX	2017	China, Shandong	E	N	7	upper-middle	1	2010-2014	28w-7 days	23859	14	0.586781
452	Xiu XH	2010	China, Shandong	E	N	6	upper-middle	1	1998-2008	28w-7 days	675096	422	0.625096
									1998-1998	28w-7 days	38289	29	0.757398
									1999-1999	28w-7 days	35237	22	0.624344
									2000-2000	28w-7 days	40902	17	0.415628
									2001-2001	28w-7 days	37109	7	0.188633
									2002-2002	28w-7 days	42404	14	0.330158
									2003-2003	28w-7 days	48222	21	0.435486
									2004-2004	28w-7 days	91067	44	0.483161
									2005-2005	28w-7 days	83512	59	0.706485
									2006-2006	28w-7 days	40420	53	1.31123
									2007-2007	28w-7 days	89621	72	0.803383
									2008-2008	28w-7 days	88313	83	0.939839
453	Xu X	2015	China, Shandong	E	N	6	upper-middle	1	2001-2013	28w-7 days	44157	24	0.543515
454	Xue H	2009	China, Shandong	E	N	6	upper-middle	1	2004-2006	28w-7 days	12725	21	1.65029
									2004-2004	28w-7 days	4270	3	0.702576
									2005-2005	28w-7 days	4128	9	2.18023
									2006-2006	28w-7 days	4327	9	2.07996
455	Zhang CH	2010	China, Shandong	E	N	7	upper-middle	1	2005-2008	0-7 days	4975	14	2.81407
									2005-2005	0-7 days	1198	5	4.17362
									2006-2006	0-7 days	1201	4	3.33056
									2007-2007	0-7 days	1321	3	2.27101
									2008-2008	0-7 days	1255	2	1.59363
456	Zhang M	2014	China, Shandong	E	N	6	upper-middle	1	2011-2013	28w-7 days	16573	77	4.64611
457	Zhang Q	2007	China, Shandong	E	N	6	upper-middle	1	2002-2006	28w-7 days	12922	16	1.2382
458	Zhang Y	2012	China, Shandong	E	N	7	upper-middle	1	2010-2010	28w-7 days	9695	12	1.23775
459	Zhang YC	2011	China, Shandong	E	N	6	upper-middle	1	2006-2010	28w-7 days	95401	143	1.49894
									2006-2006	28w-7 days	16216	13	0.801677
									2007-2007	28w-7 days	20081	29	1.44415
									2008-2008	28w-7 days	20212	24	1.18741
									2009-2009	28w-7 days	19262	40	2.07663
									2010-2010	28w-7 days	19630	37	1.88487
460	Zhao XY	2003	China, Shandong	E	N	6	upper-middle	1	1996-2001	28w-7 days	224119	182	0.812069																												125417	130	1.03654	98702	52	0.526838
461	Zhong HF	2013	China, Shandong	E	N	6	upper-middle	1	2007-2011	28w-7 days	31077	18	0.579206
462	Zhou FR	2011	China, Shandong	E	N	6	upper-middle	2	2007-2010	28w-42 days	70134	288	4.10642
									2007-2007	28w-42 days	16381	33	2.01453
									2008-2008	28w-42 days	17983	54	3.00284
									2009-2009	28w-42 days	16915	88	5.20248
									2010-2010	28w-42 days	18855	113	5.99311
463	Chen H	2015	China, Shanghai	E	S	7	high	2	2008-2010	28w-42 days	15744	53	3.36636
									2008-2008	28w-42 days	4965	5	1.00705
									2009-2009	28w-42 days	6040	21	3.47682
									2010-2010	28w-42 days	4769	27	5.66156
464	Chen HY	2016	China, Shanghai	E	S	7	high	1	2010-2014	0-7 days	225285	297	1.31833																						119600	166	1.38796	105685	131	1.23953
465	Gu XH	2011	China, Shanghai	E	S	6	high	1	2008-2009	28w-7 days	13266	41	3.09061
466	Jin XZ	2007	China, Shanghai	E	S	6	high	1	2001-2005	28w-7 days	23390	21	0.89782
467	Liao LQ	2018	China, Shanghai	E	S	6	high	1	2014-2016	28w-7 days	37194	30	0.806582
468	Lin DM	2004	China, Shanghai	E	S	6	high	1	1993-2002	28w-7 days	8620	27	3.13225
									1993-1997	28w-7 days	3232	12	3.71287
									1998-2002	28w-7 days	5388	15	2.78396
469	Liu LL	2016	China, Shanghai	E	S	6	high	1	2010-2014	0-7 days	85220	388	4.55292
									2010-2010	0-7 days	15749	78	4.9527
									2011-2011	0-7 days	16397	57	3.47625
									2012-2012	0-7 days	18026	89	4.93731
									2013-2013	0-7 days	17477	68	3.89083
									2014-2014	0-7 days	17571	96	5.46355
470	Lu J	2008	China, Shanghai	E	S	5	high	1	2000-2005	28w-7 days	31577	100	3.16686
									2000-2000	28w-7 days	3697	15	4.05734
									2001-2001	28w-7 days	3551	14	3.94255
									2002-2002	28w-7 days	4009	10	2.49439
									2003-2003	28w-7 days	4444	16	3.60036
									2004-2004	28w-7 days	7397	19	2.56861
									2005-2005	28w-7 days	8479	26	3.0664
471	Wang TY	2011	China, Shanghai	E	S	6	high	1	2008-2009	28w-7 days	43485	84	1.9317
472	Yang M	2015	China, Shanghai	E	S	6	high	1	2008-2014	28w-7 days	73498	214	2.91164
473	Yu HT	2011	China, Shanghai	E	S	6	high	1	2009-2009	0-7 days	185649	587	3.16188
474	Zhu LP	2000	China, Shanghai	E	S	5	high	1	1990-1999	28w-7 days	887725	1058	1.19181
475	Guo YZ	2014	China, Shǎnxi	W	N	7	upper-middle	1	2011-2013	28w-7 days	24757	496	20.0347	101	72	213	1	14	6		3	2	23	7		5	3	7		9
									2011-2011	28w-7 days	8900	134	15.0562
									2012-2012	28w-7 days	7912	171	21.6127
									2013-2013	28w-7 days	7945	191	24.0403
476	Li H	2009	China, Shǎnxi	W	N	6	upper-middle	1	2002-2006	28w-7 days	17839	18	1.00903
477	Li P	2012	China, Shǎnxi	W	N	7	upper-middle	1	2006-2010	28w-7 days	200481	202	1.00758
									2006-2006	28w-7 days	21228	11	0.518184
									2007-2007	28w-7 days	34609	21	0.606779
									2008-2008	28w-7 days	45151	36	0.797325
									2009-2009	28w-7 days	48232	50	1.03666
									2010-2010	28w-7 days	51261	84	1.63867
478	Ye SJ	2006	China, Shǎnxi	W	N	6	upper-middle	1	2000-2004	28w-7 days	60412	22	0.364166
479	Yu M	2015	China, Shǎnxi	W	N	7	upper-middle	1	2003-2012	28w-7 days	467742	572	1.2229
									2003-2003	28w-7 days	35575	16	0.449754
									2004-2004	28w-7 days	36894	13	0.352361
									2005-2005	28w-7 days	36423	14	0.384373
									2006-2006	28w-7 days	35196	30	0.85237
									2007-2007	28w-7 days	38122	38	0.9968
									2008-2008	28w-7 days	46348	36	0.776733
									2009-2009	28w-7 days	49712	60	1.20695
									2010-2010	28w-7 days	59251	124	2.09279
									2011-2011	28w-7 days	61158	87	1.42254
									2012-2012	28w-7 days	69063	154	2.22985
480	Zhang Q	2017	China, Shǎnxi	W	N	7	upper-middle	1	2010-2015	28w-7 days	755989	2006	2.65348
									2010-2010	28w-7 days	105634	105	0.993998
									2011-2011	28w-7 days	113990	88	0.771998
									2012-2012	28w-7 days	131922	162	1.228
									2013-2013	28w-7 days	132501	329	2.483
									2014-2014	28w-7 days	144385	567	3.927
									2015-2015	28w-7 days	127598	755	5.91702
481	Zhang SP	2009	China, Shǎnxi	W	N	6	upper-middle	1	2003-2008	28w-7 days	381318	142	0.372393
									2003-2003	28w-7 days	42272	16	0.378501
									2004-2004	28w-7 days	48489	13	0.268102
									2005-2005	28w-7 days	54827	13	0.237109
									2006-2006	28w-7 days	58653	29	0.494433
									2007-2007	28w-7 days	80530	36	0.447038
									2008-2008	28w-7 days	96547	35	0.362518
482	Cao Y	2017	China, Shānxi	C	N	7	upper-middle	1	2011-2015	28w-7 days	32633	53	1.62412
									2011-2011	28w-7 days	6479	10	1.54345
									2012-2012	28w-7 days	7846	14	1.78435
									2014-2014	28w-7 days	10121	10	0.988045
									2015-2015	28w-7 days	8187	19	2.32075
483	Chang RX	2017	China, Shānxi	C	N	7	upper-middle	1	2007-2010	28w-7 days	6266	19	3.03224
									2007-2007	28w-7 days	1328	4	3.01205
									2008-2008	28w-7 days	1482	3	2.02429
									2009-2009	28w-7 days	1645	5	3.03951
									2010-2010	28w-7 days	1811	7	3.86527
484	Dong GL	2013	China, Shānxi	C	N	6	upper-middle	1	2006-2012	28w-7 days	131889	24	0.181971
									2006-2006	28w-7 days	14974	2	0.133565
									2007-2007	28w-7 days	16591	3	0.180821
									2008-2008	28w-7 days	18444	6	0.325309
									2009-2009	28w-7 days	20101	3	0.149246
									2010-2010	28w-7 days	20550	3	0.145985
									2011-2011	28w-7 days	19743	3	0.151953
									2012-2012	28w-7 days	21486	4	0.186168
485	Dong GL	2007	China, Shānxi	C	N	6	upper-middle	1	1997-2005	28w-7 days	53212	16	0.300684
486	Duan FY	2014	China, Shānxi	C	N	6	upper-middle	1	2013-2013	28w-7 days	16687	13	0.77905
487	Feng XF	2016	China, Shānxi	C	N	6	upper-middle	1	2006-2014	28w-7 days	218191	652	2.98821
488	Feng YH	2013	China, Shānxi	C	N	6	upper-middle	1	2010-2012	28w-7 days	34447	136	3.94809
									2010-2010	28w-7 days	10399	33	3.17338
									2011-2011	28w-7 days	10892	42	3.85604
									2012-2012	28w-7 days	13156	61	4.63667
489	He JR	2010	China, Shānxi	C	N	6	upper-middle	1	2009-2009	28w-7 days	7175	2	0.278746
490	Jia YH	2007	China, Shānxi	C	N	6	upper-middle	1	2002-2004	28w-7 days	15879	11	0.692739
									2002-2002	28w-7 days	5316	5	0.940557
									2003-2003	28w-7 days	4928	2	0.405844
									2004-2004	28w-7 days	5635	4	0.709849
491	Jiao HY	2015	China, Shānxi	C	N	7	upper-middle	2	2009-2013	28w-42 days	22144	26	1.17413
									2009-2009	28w-42 days	4338	7	1.61365
									2010-2010	28w-42 days	4276	2	0.467727
									2011-2011	28w-42 days	4296	4	0.931099
									2012-2012	28w-42 days	4397	9	2.04685
									2013-2013	28w-42 days	4837	4	0.826959
492	Liu J	2007	China, Shānxi	C	N	6	upper-middle	1	1999-2005	28w-7 days	45747	8	0.174875
493	Meng QH	2006	China, Shānxi	C	N	6	upper-middle	1	1997-2004	28w-7 days	1712169	477	0.278594
									1997-1997	28w-7 days	242845	150	0.617678
									1998-1998	28w-7 days	199821	39	0.195175
									1999-1999	28w-7 days	188975	53	0.28046
									2000-2000	28w-7 days	205038	46	0.224349
									2001-2001	28w-7 days	211652	42	0.198439
									2002-2002	28w-7 days	215303	48	0.222942
									2003-2003	28w-7 days	210482	46	0.218546
									2004-2004	28w-7 days	238053	53	0.222639
494	Wang BX	2010	China, Shānxi	C	N	6	upper-middle	1	2004-2008	28w-7 days	5852	4	0.683527																												4775	3	0.628272	1077	1	0.928505
495	Wu YS	2012	China, Shānxi	C	N	7	upper-middle	1	2009-2011	28w-7 days	30262	25	0.826119
496	Yang CE	2007	China, Shānxi	C	N	6	upper-middle	1	2004-2006	28w-7 days	60379	10	0.16562
497	Zhang L	2009	China, Shānxi	C	N	6	upper-middle	2	2007-2007	28w-42 days	6992	23	3.28947
498	Zhang XJ	2013	China, Shānxi	C	N	6	upper-middle	1	2008-2012	28w-7 days	363363	349	0.960472																						192029	187	0.973811	171264	161	0.940069	160002	176	1.09999	203361	172	0.845787
									2008-2008	28w-7 days	63418	41	0.646504																						33604	26	0.773717	29793	15	0.503474	30291	19	0.627249	33127	21	0.633924
									2009-2009	28w-7 days	66284	76	1.14658																						34960	42	1.20137	31310	34	1.08592	29097	31	1.0654	37187	45	1.2101
									2010-2010	28w-7 days	71486	54	0.755393																						37870	24	0.633747	33604	30	0.892751	30960	28	0.904393	40526	26	0.641563
									2011-2011	28w-7 days	75822	74	0.97597																						40119	39	0.972108	35693	35	0.980584	31956	38	1.18914	43866	36	0.820681
									2012-2012	28w-7 days	86353	104	1.20436																						45476	56	1.23142	40864	47	1.15016	37698	60	1.5916	48655	44	0.904326
499	Zhen SP	2017	China, Shānxi	C	N	7	upper-middle	1	2011-2016	28w-7 days	35949	204	5.67471
500	Zhong XY	2005	China, Shānxi	C	N	6	upper-middle	1	2003-2004	28w-7 days	55223	17	0.307843
									2003-2003	28w-7 days	24807	9	0.362801
									2004-2004	28w-7 days	30416	8	0.263019
501	Guan LR	2014	China, Sichuan	W	S	6	upper-middle	1	2011-2012	0-7 days	5536	65	11.7413	25	12	9	3	4	3		1	2				1	1	1	3
502	Gui FC	2015	China, Sichuan	W	S	6	upper-middle	1	2008-2012	28w-7 days	16586	19	1.14554
503	Liu AY	2012	China, Sichuan	W	S	7	upper-middle	2	2009-2010	28w-42 days	5519	7	1.26835
									2009-2009	28w-42 days	2720	4	1.47059
									2010-2010	28w-42 days	2799	3	1.07181
504	Liu JT	2013	China, Sichuan	W	S	7	upper-middle	1	2001-2010	28w-7 days	648465	571	0.880541
505	Lu YD	2009	China, Sichuan	W	S	6	upper-middle	1	2004-2008	28w-7 days	20360	4	0.196464
506	Luo B	2010	China, Sichuan	W	S	6	upper-middle	1	2005-2009	28w-7 days	24932	17	0.681855
507	Ran LR	2009	China, Sichuan	W	S	6	upper-middle	1	2004-2006	28w-7 days	246757	140	0.56736
									2004-2004	28w-7 days	77143	27	0.349999
									2005-2005	28w-7 days	78947	45	0.570003
									2006-2006	28w-7 days	90667	68	0.749997
508	Wu M	2012	China, Sichuan	W	S	6	upper-middle	1	2006-2010	28w-7 days	100610	27	0.268363
									2006-2006	28w-7 days	16272	4	0.245821
									2007-2007	28w-7 days	15321	6	0.391619
									2008-2008	28w-7 days	22784	7	0.307233
									2009-2009	28w-7 days	22574	8	0.35439
									2010-2010	28w-7 days	23659	2	0.0845344
509	Xu ZP	2016	China, Sichuan	W	S	7	upper-middle	1	2010-2014	28w-7 days	26994	49	1.81522
510	Yang RH	2007	China, Sichuan	W	S	6	upper-middle	1	2000-2005	28w-7 days	21701	9	0.414727
511	Zhang XL	2007	China, Sichuan	W	S	6	upper-middle	1	2000-2000	28w-7 days	33834	11	0.325117
512	Zhao SX	2016	China, Sichuan	W	S	6	upper-middle	1	2009-2013	28w-7 days	694890	1544	2.22193
									2009-2009	28w-7 days	118137	170	1.43901
									2010-2010	28w-7 days	126865	178	1.40307
									2011-2011	28w-7 days	135466	279	2.05956
									2012-2012	28w-7 days	157644	372	2.35975
									2013-2013	28w-7 days	156778	545	3.47625
513	Zheng XL	2011	China, Sichuan	W	S	6	upper-middle	1	2003-2010	28w-7 days	41714	19	0.455483
									2003-2003	28w-7 days	3472	2	0.576037
									2004-2004	28w-7 days	3294	2	0.607165
									2005-2005	28w-7 days	3467	2	0.576868
									2006-2006	28w-7 days	3856	3	0.778008
									2007-2007	28w-7 days	4678	4	0.855066
									2009-2009	28w-7 days	5154	5	0.97012
									2010-2010	28w-7 days	5395	1	0.185357
514	Sun Y	2014	China, Tianjin	E	N	6	high	1	2009-2011	28w-7 days	11697	81	6.92485
515	Tang C	2014	China, Tianjin	E	N	7	high	1	2010-2013	28w-7 days	466770	1313	2.81295
									2010-2010	28w-7 days	108904	262	2.40579
									2011-2011	28w-7 days	115949	329	2.83745
									2012-2012	28w-7 days	130276	315	2.41794
									2013-2013	28w-7 days	111641	407	3.64561
516	Ai SHT	2007	China, Xinjiang	W	N	6	upper-middle	1	2000-2005	28w-7 days	11832	4	0.338066
517	Dong YL	2016	China, Xinjiang	W	N	6	upper-middle	1	2010-2014	28w-7 days	20179	9	0.446008
									2010-2010	28w-7 days	3419	1	0.292483
									2011-2011	28w-7 days	3558	3	0.84317
									2012-2012	28w-7 days	4086	0	0
									2013-2013	28w-7 days	4318	2	0.463177
									2014-2014	28w-7 days	4798	3	0.625261
518	Dong YL	2008	China, Xinjiang	W	N	6	upper-middle	1	2000-2006	28w-7 days	14441	10	0.692473
519	Gao BZ	2011	China, Xinjiang	W	N	6	upper-middle	1	2004-2008	28w-7 days	62330	33	0.52944
									2004-2004	28w-7 days	13851	5	0.360985
									2005-2005	28w-7 days	12987	5	0.385
									2006-2006	28w-7 days	12927	2	0.154715
									2007-2007	28w-7 days	12225	14	1.14519
									2008-2008	28w-7 days	10340	7	0.676983
520	Li F	2018	China, Xinjiang	W	N	7	upper-middle	1	2016-2017	28w-7 days	95154	119	1.2506
521	Li JL	2009	China, Xinjiang	W	N	6	upper-middle	2	1998-2007	28w-7 days	5973	4	0.66968
522	Li R	2011	China, Xinjiang	W	N	6	upper-middle	1	2000-2009	28w-7 days	6739	14	2.07746
523	Lin WY	2006	China, Xinjiang	W	N	6	upper-middle	1	2000-2004	28w-7 days	9272	4	0.431406
524	Liu LX	2017	China, Xinjiang	W	N	7	upper-middle	1	2011-2015	28w-7 days	147160	73	0.496059
525	Liu S	2012	China, Xinjiang	W	N	7	upper-middle	1	2007-2011	28w-7 days	28943	28	0.967419
526	Ma J	2015	China, Xinjiang	W	N	6	upper-middle	1	2005-2013	28w-7 days	99150	75	0.75643
									2005-2005	28w-7 days	10869	5	0.460024
									2006-2006	28w-7 days	11009	8	0.726678
									2007-2007	28w-7 days	12033	10	0.831048
									2008-2008	28w-7 days	11068	10	0.903506
									2009-2009	28w-7 days	10501	9	0.857061
									2010-2010	28w-7 days	10968	11	1.00292
									2011-2011	28w-7 days	10565	7	0.662565
									2012-2012	28w-7 days	11170	8	0.716204
									2013-2013	28w-7 days	10967	7	0.638278
527	Wang P	2018	China, Xinjiang	W	N	7	upper-middle	1	2014-2015	28w-7 days	2415	3	1.24224																												1302	2	1.5361	1113	1	0.898473
528	Xiao TH	2006	China, Xinjiang	W	N	6	upper-middle	2	1994-2003	28w-42 days	12682	12	0.946223
									1994-1994	28w-42 days	1682	2	1.18906
									1995-1995	28w-42 days	1677	2	1.19261
									1996-1996	28w-42 days	1642	1	0.609013
									1997-1997	28w-42 days	1468	2	1.3624
									1998-1998	28w-42 days	1239	0	0
									1999-1999	28w-42 days	1137	2	1.75901
									2000-2000	28w-42 days	1122	0	0
									2001-2001	28w-42 days	980	1	1.02041
									2002-2002	28w-42 days	926	1	1.07991
									2003-2003	28w-42 days	809	1	1.23609
529	Yu H	2007	China, Xinjiang	W	N	6	upper-middle	1	2001-2005	28w-7 days	16607	11	0.662371
530	Zhao J	2012	China, Xinjiang	W	N	6	upper-middle	1	2002-2010	28w-7 days	13184	25	1.89624
531	Guo L	2017	China, Xizang	W	S	7	upper-middle	1	2012-2015	28w-7 days	7014	1	0.142572
532	Gao Y	2014	China, Yunnan	W	S	7	upper-middle	2	2007-2013	28w-42 days	21198	51	2.40589
									2007-2007	28w-42 days	2535	2	0.788955
									2008-2008	28w-42 days	2838	6	2.11416
									2009-2009	28w-42 days	2993	8	2.6729
									2010-2010	28w-42 days	3259	10	3.06843
									2011-2011	28w-42 days	3127	8	2.55836
									2012-2012	28w-42 days	3274	7	2.13806
									2013-2013	28w-42 days	3172	10	3.15259
533	Lei XL	2009	China, Yunnan	W	S	6	upper-middle	1	2001-2007	28w-7 days	43211	96	2.22166
534	Li GR	2013	China, Yunnan	W	S	6	upper-middle	1	2011-2012	28w-7 days	6144	4	0.651042
									2011-2011	28w-7 days	3006	2	0.665336
									2012-2012	28w-7 days	3138	2	0.637349
535	Luan ST	2008	China, Yunnan	W	S	6	upper-middle	1	2001-2006	28w-7 days	14932	8	0.535762
536	Shi JY	2009	China, Yunnan	W	S	6	upper-middle	2	2006-2006	28w-7 days	20743	22	1.0606
537	Song LY	2015	China, Yunnan	W	S	7	upper-middle	1	2010-2014	28w-7 days	11442	6	0.524384
538	Tang XL	2008	China, Yunnan	W	S	6	upper-middle	1	1999-2007	28w-7 days	21821	9	0.412447
539	Wang MK	1995	China, Yunnan	W	S	5	upper-middle	1	1981-1985	28w-7 days	19874	4	0.201268
540	Wang R	2006	China, Yunnan	W	S	6	upper-middle	1	1986-2005	28w-7 days	341406	124	0.363204
541	Yang L	2001	China, Yunnan	W	S	6	upper-middle	1	1998-2000	28w-7 days	42873	50	1.16624
542	Yao N	2017	China, Yunnan	W	S	7	upper-middle	1	2014-2016	28w-7 days	7552	10	1.32415
									2014-2014	28w-7 days	2536	7	2.76025
									2015-2015	28w-7 days	2325	3	1.29032
									2016-2016	28w-7 days	2691	0	0
543	Zou TA	2018	China, Yunnan	W	S	7	upper-middle	1	2007-2016	28w-7 days	92543	1252	13.5288
									2007-2007	28w-7 days	8479	25	2.94846
									2008-2008	28w-7 days	8455	85	10.0532
									2009-2009	28w-7 days	8410	46	5.46968
									2010-2010	28w-7 days	8090	62	7.66378
									2011-2011	28w-7 days	9061	114	12.5814
									2012-2012	28w-7 days	9885	128	12.9489
									2013-2013	28w-7 days	9313	184	19.7573
									2014-2014	28w-7 days	10706	191	17.8405
									2015-2015	28w-7 days	9558	215	22.4942
									2016-2016	28w-7 days	10586	202	19.0818
544	Chen LF	2006	China, Zhejiang	E	S	6	high	1	2002-2004	28w-7 days	35297	13	0.368303
545	Chen Y	2010	China, Zhejiang	E	S	6	high	1	2009-2009	28w-7 days	9390	187	19.9148
546	Ding YH	2016	China, Zhejiang	E	S	7	high	1	2011-2013	28w-7 days	89991	434	4.8227
									2011-2011	28w-7 days	27983	151	5.39613
									2012-2012	28w-7 days	31529	135	4.28177
									2013-2013	28w-7 days	30479	148	4.8558
547	Fan GP	2008	China, Zhejiang	E	S	6	high	1	2001-2005	28w-7 days	11364	176	15.4875
									2001-2001	28w-7 days	2731	10	3.66166
									2002-2002	28w-7 days	2298	8	3.48129
									2003-2003	28w-7 days	1961	51	26.0071
									2004-2004	28w-7 days	2178	48	22.0386
									2005-2005	28w-7 days	2196	59	26.867
548	Ge LY	2016	China, Zhejiang	E	S	7	high	1	2005-2014	28w-7 days	68074	389	5.71437
549	Gu XJ	2013	China, Zhejiang	E	S	6	high	1	2009-2012	28w-7 days	35936	307	8.54297	158	21	46		15	8			10								6					19204	163	8.48782	16732	144	8.60626
									2009-2009	28w-7 days	7558	20	2.6462
									2010-2010	28w-7 days	9025	79	8.75346
									2011-2011	28w-7 days	9423	128	13.5838
									2012-2012	28w-7 days	9930	80	8.05639
550	Gu YY	2019	China, Zhejiang	E	S	7	high	2	2005-2016	28w-42 days	296093	2926	9.88203
551	Han GH	2013	China, Zhejiang	E	S	8	high	1	2007-2011	28w-7 days	8170	78	9.54712
552	He XM	2014	China, Zhejiang	E	S	7	high	1	2001-2010	28w-7 days	32804	67	2.04243
553	Hu Y	2015	China, Zhejiang	E	S	6	high	1	2009-2013	28w-7 days	497160	3089	6.21329
554	Hua G	2010	China, Zhejiang	E	S	6	high	1	2005-2008	28w-7 days	25765	62	2.40637
									2005-2005	28w-7 days	6560	12	1.82927
									2006-2006	28w-7 days	6089	12	1.97077
									2007-2007	28w-7 days	6439	20	3.10607
									2008-2008	28w-7 days	6677	18	2.69582
555	Huang LF	2014	China, Zhejiang	E	S	6	high	1	2013-2013	28w-7 days	9877	22	2.2274
556	Huang X	2014	China, Zhejiang	E	S	6	high	1	2008-2012	28w-7 days	42104	626	14.8679
557	Jiang XM	2009	China, Zhejiang	E	S	6	high	1	2003-2007	28w-7 days	14029	13	0.926652
558	Jiang YB	2012	China, Zhejiang	E	S	7	high	1	2006-2008	28w-7 days	46387	559	12.0508
									2006-2006	28w-7 days	14007	75	5.35447
									2007-2007	28w-7 days	15581	236	15.1467
									2008-2008	28w-7 days	16799	248	14.7628
559	Jiang YB	2018	China, Zhejiang	E	S	6	high	1	2012-2016	28w-7 days	94572	2362	24.9757
									2012-2012	28w-7 days	20808	260	12.4952
									2013-2013	28w-7 days	19708	491	24.9137
									2014-2014	28w-7 days	18805	528	28.0776
									2015-2015	28w-7 days	18351	568	30.952
									2016-2016	28w-7 days	16900	515	30.4734
560	Li HF	2012	China, Zhejiang	E	S	6	high	1	2010-2011	28w-7 days	69846	1115	15.9637
561	Li J	2017	China, Zhejiang	E	S	6	high	1	2012-2014	28w-7 days	256504	4175	16.2765
									2012-2012	28w-7 days	86615	1177	13.5889
									2013-2013	28w-7 days	85509	1208	14.1272
									2014-2014	28w-7 days	84380	1790	21.2136
562	Liu FQ	2007	China, Zhejiang	E	S	6	high	1	2003-2005	28w-7 days	38013	39	1.02596
									2003-2003	28w-7 days	11401	12	1.05254
									2004-2004	28w-7 days	12760	21	1.64577
									2005-2005	28w-7 days	13852	6	0.43315
563	Liu XH	2007	China, Zhejiang	E	S	6	high	1	2001-2005	28w-7 days	248646	377	1.51621
564	Liu ZM	2008	China, Zhejiang	E	S	6	high	1	2003-2007	28w-7 days	19900	19	0.954774
565	Luo XR	2012	China, Zhejiang	E	S	7	high	1	2005-2009	28w-7 days	6235	31	4.97193
566	Lv JF	2012	China, Zhejiang	E	S	6	high	1	2005-2009	28w-7 days	26755	265	9.90469
									2005-2005	28w-7 days	5253	29	5.52065
									2006-2006	28w-7 days	5631	41	7.28112
									2007-2007	28w-7 days	5476	50	9.13075
									2008-2008	28w-7 days	4901	45	9.1818
									2009-2009	28w-7 days	4742	100	21.0881
567	Ma WY	2010	China, Zhejiang	E	S	6	high	1	2007-2009	28w-7 days	36094	543	15.0441
568	Qian BX	2009	China, Zhejiang	E	S	6	high	1	2000-2007	28w-7 days	13194	37	2.8043
569	Qian QH	2010	China, Zhejiang	E	S	6	high	1	2004-2008	28w-7 days	9564	68	7.11																						5098	43	8.43468	4466	25	5.59785	2704	12	4.43787	6860	56	8.16327
									2004-2004	28w-7 days	1560	5	3.20513
									2005-2005	28w-7 days	1600	9	5.625
									2006-2006	28w-7 days	2015	16	7.94045
									2007-2007	28w-7 days	2314	18	7.77874
									2008-2008	28w-7 days	2075	20	9.63855
570	Qian YY	2009	China, Zhejiang	E	S	6	high	1	2004-2006	28w-7 days	29589	351	11.8625	81	35	88	13	12	3				39	2		1			7	2
									2004-2004	28w-7 days	9259	70	7.56021
									2005-2005	28w-7 days	10121	118	11.6589
									2006-2006	28w-7 days	10209	163	15.9663
571	Que XH	2013	China, Zhejiang	E	S	7	high	2	2007-2011	28w-42 days	13334	151	11.3244
572	Shen TT	2012	China, Zhejiang	E	S	6	high	1	2008-2010	28w-7 days	33281	53	1.5925
573	Shi MH	2013	China, Zhejiang	E	S	6	high	1	2007-2011	28w-7 days	28835	41	1.42188
									2007-2007	28w-7 days	5069	12	2.36733
									2008-2008	28w-7 days	5309	7	1.31852
									2009-2009	28w-7 days	5604	7	1.24911
									2010-2010	28w-7 days	6000	10	1.66667
									2011-2011	28w-7 days	6853	5	0.729607
574	Shu LB	2012	China, Zhejiang	E	S	6	high	1	2008-2010	28w-7 days	247893	1454	5.86543	72	549	218	9	16	18	7	3	8	75	3		10		1	5	8
575	Sun G	2011	China, Zhejiang	E	S	8	high	1	1998-2009	28w-7 days	83888	374	4.45833
									1998-1998	28w-7 days	2726	8	2.9347
									1999-1999	28w-7 days	4149	19	4.57942
									2000-2000	28w-7 days	5155	19	3.68574
									2001-2001	28w-7 days	5121	16	3.12439
									2002-2002	28w-7 days	6218	16	2.57317
									2003-2003	28w-7 days	4669	16	3.42686
									2004-2004	28w-7 days	7349	34	4.62648
									2005-2005	28w-7 days	7677	41	5.34063
									2006-2006	28w-7 days	8598	43	5.00116
									2007-2007	28w-7 days	10253	47	4.58402
									2008-2008	28w-7 days	10910	51	4.67461
									2009-2009	28w-7 days	11063	64	5.78505
576	Sun MY	2016	China, Zhejiang	E	S	7	high	1	2010-2014	28w-7 days	37266	287	7.70139
									2010-2010	28w-7 days	6579	23	3.49597
									2011-2011	28w-7 days	7064	62	8.7769
									2012-2012	28w-7 days	8240	72	8.73786
									2013-2013	28w-7 days	7538	89	11.8068
									2014-2014	28w-7 days	7845	41	5.22626
577	Sun MY	2017	China, Zhejiang	E	S	7	high	1	2015-2015	28w-7 days	7613	45	5.91094
578	Wang DH	2016	China, Zhejiang	E	S	7	high	1	2014-2014	28w-7 days	24297	280	11.5241
579	Wang FE	2000	China, Zhejiang	E	S	6	high	1	1996-1998	28w-7 days	18090	7	0.386954
580	Wang J	2011	China, Zhejiang	E	S	6	high	1	1999-2008	28w-7 days	174604	600	3.43635
									1999-2002	28w-7 days	54970	41	0.745861
									2003-2004	28w-7 days	33595	87	2.58967
									2005-2006	28w-7 days	41214	190	4.61008
									2007-2008	28w-7 days	44825	282	6.29113
581	Wang PY	2012	China, Zhejiang	E	S	6	high	1	2009-2010	28w-7 days	2443	4	1.63733
582	Wang RP	2011	China, Zhejiang	E	S	6	high	1	2006-2010	28w-7 days	31640	166	5.24652
583	Wang S	1994	China, Zhejiang	E	S	6	high	1	1988-1993	28w-7 days	2140	2	0.934579	1	1
584	Wang WL	2015	China, Zhejiang	E	S	7	high	1	2011-2013	28w-7 days	29920	64	2.13904	11	8	3	5	7	3	2			1		3	7	3	7	2	1				1
									2011-2011	28w-7 days	9258	13	1.40419
									2012-2012	28w-7 days	10187	21	2.06145
									2013-2013	28w-7 days	10475	30	2.86396
585	Wang XB	2018	China, Zhejiang	E	S	7	high	1	2015-2017	28w-7 days	57366	429	7.4783
586	Wu MF	2008	China, Zhejiang	E	S	6	high	1	2001-2005	28w-7 days	23044	125	5.42441
587	Xiang JP	2015	China, Zhejiang	E	S	6	high	1	2010-2013	28w-7 days	26810	70	2.61097
									2010-2010	28w-7 days	6095	13	2.1329
									2011-2011	28w-7 days	6315	11	1.74188
									2012-2012	28w-7 days	7252	18	2.48207
									2013-2013	28w-7 days	7148	28	3.91718
588	Xu CF	2003	China, Zhejiang	E	S	6	high	1	2000-2002	28w-7 days	13360	5	0.374251
589	Xu HZ	2016	China, Zhejiang	E	S	6	high	1	2013-2014	28w-7 days	24671	34	1.37814
590	Xu JQ	2011	China, Zhejiang	E	S	6	high	1	2001-2009	28w-7 days	57167	310	5.42271
591	Xu LF	2003	China, Zhejiang	E	S	6	high	1	1999-2001	28w-7 days	12576	19	1.51081
592	Xu PX	2010	China, Zhejiang	E	S	7	high	1	2004-2006	28w-7 days	49753	57	1.14566
									2004-2004	28w-7 days	15329	19	1.23948
									2005-2005	28w-7 days	16309	14	0.858422
									2006-2006	28w-7 days	18115	24	1.32487
593	Xu YQ	2010	China, Zhejiang	E	S	7	high	1	2006-2008	28w-7 days	30398	93	3.05941
594	Yang PW	2014	China, Zhejiang	E	S	6	high	1	2008-2013	28w-7 days	29451	232	7.87749																						15499	128	8.2586	13952	104	7.45413	2632	27	10.2584	26819	205	7.64383
595	Yu GP	2010	China, Zhejiang	E	S	7	high	1	2005-2008	28w-7 days	44971	390	8.67226	91	225	153	2	9	8	2		3		3		6	2	3	2	4		1		4
596	Yu GP	2005	China, Zhejiang	E	S	6	high	1	1998-2003	28w-7 days	24666	95	3.85146
597	Yu LP	2013	China, Zhejiang	E	S	6	high	1	2007-2012	28w-7 days	26088	48	1.83993
									2007-2007	28w-7 days	3908	10	2.55885
									2008-2008	28w-7 days	3730	11	2.94906
									2009-2009	28w-7 days	3919	7	1.78617
									2010-2010	28w-7 days	3918	6	1.53139
									2011-2011	28w-7 days	4915	7	1.42421
									2012-2012	28w-7 days	5698	7	1.2285
598	Yu LZ	2003	China, Zhejiang	E	S	6	high	1	1998-2001	28w-7 days	42050	80	1.9025
599	Yu XM	2000	China, Zhejiang	E	S	5	high	1	1997-1998	28w-7 days	17343	2	0.11532
600	Zhang HH	2014	China, Zhejiang	E	S	6	high	2	2010-2012	28w-7 days	4952	52	10.5008	5	28	13		1					5
601	Zhang T	2001	China, Zhejiang	E	S	6	high	1	1996-1999	28w-7 days	42367	9	0.212429
602	Zhang XH	2014	China, Zhejiang	E	S	6	high	1	2009-2012	28w-7 days	68052	885	13.0048
603	Zhang XW	2012	China, Zhejiang	E	S	7	high	2	2008-2011	28w-42 days	12856	13	1.0112
604	Zhang YL	2016	China, Zhejiang	E	S	6	high	1	2005-2014	28w-7 days	87294	718	8.22508
									2005-2005	28w-7 days	7336	21	2.8626
									2006-2006	28w-7 days	7558	20	2.6462
									2007-2007	28w-7 days	8479	27	3.18434
									2008-2008	28w-7 days	8456	56	6.62252
									2009-2009	28w-7 days	8410	38	4.51843
									2010-2010	28w-7 days	8090	56	6.92213
									2011-2011	28w-7 days	9061	97	10.7052
									2012-2012	28w-7 days	9885	110	11.128
									2013-2013	28w-7 days	9313	144	15.4623
									2014-2014	28w-7 days	10706	149	13.9174
605	Zheng DF	2010	China, Zhejiang	E	S	7	high	1	2004-2008	28w-7 days	26777	421	15.7224
606	Zheng F	2010	China, Zhejiang	E	S	6	high	1	2000-2006	28w-7 days	22551	27	1.19729
607	Zheng JD	2009	China, Zhejiang	E	S	7	high	1	2006-2008	28w-7 days	25960	107	4.12173
608	Zheng LP	2008	China, Zhejiang	E	S	6	high	1	2006-2007	28w-7 days	19578	84	4.29053
609	Zhou YY	2015	China, Zhejiang	E	S	6	high	1	2009-2013	28w-7 days	7000	18	2.57143
610	Zhu LY	2011	China, Zhejiang	E	S	7	high	1	2000-2010	28w-7 days	9458	11	1.16304
611	Zhu SL	2002	China, Zhejiang	E	S	6	high	1	1996-2000	28w-7 days	18102	297	16.407																												8013	136	16.9724	10089	161	15.958
612	Zong JY	2013	China, Zhejiang	E	S	6	high	2	2011-2011	28w-42 days	16647	25	1.50177
613	Zou MF	2011	China, Zhejiang	E	S	7	high	1	2006-2010	28w-7 days	388554	1199	3.0858
									2006-2006	28w-7 days	64342	225	3.49694
									2007-2007	28w-7 days	76317	240	3.14478
									2008-2008	28w-7 days	82401	274	3.3252
									2009-2009	28w-7 days	82962	453	5.46033
									2010-2010	28w-7 days	82532	7	0.0848156
614	Zhu J	2004	China, Beijing	E	N	5	high	1	1996-2000	28w-7 days	89810	95	1.05779
			China, Shǎnxi	W	N		upper-middle		1996-2000	28w-7 days	50350	52	1.03277
			China, Tianjin	E	N		high		1996-2000	28w-7 days	64800	52	0.802469
			China, Henan	C	N		upper-middle		1996-2000	28w-7 days	78400	48	0.612245
			China, Jilin	NE	N		upper-middle		1996-2000	28w-7 days	116747	64	0.548194
			China, Xinjiang	W	N		upper-middle		1996-2000	28w-7 days	47471	26	0.547703
			China, Hebei	E	N		upper-middle		1996-2000	28w-7 days	103853	52	0.500708
			China, Ningxia	W	N		upper-middle		1996-2000	28w-7 days	61678	29	0.470184
			China, Liaoning	NE	N		upper-middle		1996-2000	28w-7 days	81005	35	0.432072
			China, Shandong	E	N		upper-middle		1996-2000	28w-7 days	140832	56	0.397637
			China, Heilongjiang	NE	N		upper-middle		1996-2000	28w-7 days	69210	25	0.361219
			China, Shānxi	C	N		upper-middle		1996-2000	28w-7 days	79167	21	0.265262
			China, Gansu	W	N		upper-middle		1996-2000	28w-7 days	58162	15	0.2579
			China, Neimenggu	W	N		upper-middle		1996-2000	28w-7 days	44108	11	0.249388
			China, Qinghai	W	N		upper-middle		1996-2000	28w-7 days	39152	3	0.0766244
			China, Shanghai	E	S		high		1996-2000	28w-7 days	104268	445	4.26785
			China, Zhejiang	E	S		high		1996-2000	28w-7 days	89207	376	4.21492
			China, Chongqing	W	S		upper-middle		1996-2000	28w-7 days	44844	64	1.42717
			China, Guangdong	E	S		high		1996-2000	28w-7 days	116268	143	1.22992
			China, Guangxi	W	S		upper-middle		1996-2000	28w-7 days	43305	42	0.969865
			China, Guizhou	W	S		upper-middle		1996-2000	28w-7 days	53660	46	0.857249
			China, Hunan	C	S		upper-middle		1996-2000	28w-7 days	66060	55	0.832576
			China, Jiangxi	C	S		upper-middle		1996-2000	28w-7 days	72440	48	0.662617
			China, Hubei	C	S		upper-middle		1996-2000	28w-7 days	55150	33	0.598368
			China, Jiangsu	E	S		high		1996-2000	28w-7 days	110311	61	0.552982
			China, Fujian	E	S		high		1996-2000	28w-7 days	67822	25	0.368612
			China, Sichuan	W	S		upper-middle		1996-2000	28w-7 days	65941	23	0.348797
			China, Yunnan	W	S		upper-middle		1996-2000	28w-7 days	71826	25	0.348063
			China, Hainan	E	S		upper-middle		1996-2000	28w-7 days	51474	15	0.291409
			China, Anhui	C	S		upper-middle		1996-2000	28w-7 days	70314	11	0.156441
			China, Xizang	W	S		upper-middle		1996-2000	28w-7 days	10981	1	0.0910664
615	Sung RY	1991	China, Hongkong	E	S	7	high	1	1987-1989	0-7 days	20928	133	6.35512	60	5	13	16	10	7	1		3	3	2					2		2	1
616	Li S	1999	China, NA	—	—	5	—	2	1995-1997	0-42 days	47026	130	2.76443	64	30	21	3	8					8												23974	63	2.62785	23052	67	2.90647
617	Dai L	2011	China, NA	—	—	6	—	1	1996-2009	28w-7 days	8991522	17498	1.94606
									1996-1996	28w-7 days	422486	259	0.613038
									2000-2000	28w-7 days	501066	355	0.70849
									2005-2005	28w-7 days	608936	458	0.752132
									2006-2006	28w-7 days	641789	465	0.724537
									2009-2009	28w-7 days	1377231	827	0.60048

## Sheet: Abbreviations
Abbreviations:
CHD	Congenital Heart Defect
VSD	Ventricular Septal Defect
ASD	Atrial Septal Defect
PDA	Patent Ductus Arteriosus
PS	Pulmonary Stenosis
TOF	Tetralogy of Fallot
TGA	Transposition of the Great Arteries
CoA	Coarctation of the Aorta
AS	Aortic Stenosis
AVSD	Atrioventricular Septal Defect
ECD	Endocardial Cushion Defect
HLHS	Hypoplastic Left Heart Syndrome
MR	Mitral Regurgitation/insufficiency
SV	Single Ventricle
TA/TS	Tricuspid Atresia or Stenosis
DORV	Double outlet Right Ventricle
PA	Pulmonary Atresia
TA	Truncus Arteriosus
TAPVR	Total Anomalous Pulmonary Venous Return
EA	Ebstein Anomaly
IAA	Interrupted Aortic Arch
LVOTO	Left Ventricular Outflow Tract Obstruction
RVOTO	Right Ventricular Outflow Tract Obstruction
APVR	Anomalous Pulmonary Venous Return

## Sheet: List of included studies
Study ID	First author	Publication time	Title	Journal	Volume(Issue): Pages	DOI	Language
1	Bai LP	2014	Analysis of monitoring results of birth defects in perinatal infants in Anqing City, 2011-2013	Jiangsu Journal of Preventive Medicine	25(5):p. 80-81	10.13668/j.issn.1006-9070.2014.05.038	In Chinese
2	Chen J	2008	Monitoring of birth defects in 21 079 perinatal children in Anqing City	Chinese Journal of Reproductive Health	19(5):p. 302-3	10.3969/j.issn.1671-878X.2008.05.014	In Chinese
3	Cheng GY	2002	Analysis of birth defects monitoring data in Hefei City, 1996-2000	Literature and Information of Preventive Medicine	8(1):p. 114-5	10.3969/j.issn.1672-9153.2002.01.111	In Chinese
4	Du XP	2015	Analysis of birth defects intervention in Huangshan city, 2006-2013	Anhui Journal of Preventive Medicine	21(4):p. 305-7		In Chinese
5	Fu HX	2013	Analysis of monitoring results of birth defects in Qijiang County, 2009-2012	Modern Medicine Journal of China	15(5):p. 92-94	10.3969/j.issn.1672-9463.2013.05.032	In Chinese
6	Huang XN	2013	Analysis of monitoring results of 161 birth defects in perinatal children	Journal of Huaihai Medicine	31(6):p. 528-9	10.3969/j.issn.1008-7044.2013.06.033	In Chinese
7	Kong SH	2008	Analysis for Result of birth-defect observation in Anhui province during 2005 to 2007	Anhui Medical Journal	29(6):p. 653-5	10.3969/j.issn.1000-0399.2008.06.005	In Chinese
8	Niu QJ	2015	Analysis of monitoring results for birth defect in Wuhu city, 2014	Anhui Journal of Preventive Medicine	21(6):p. 457-9		In Chinese
9	Rong Z	2015	Analysis of surveillance results on birth defect of population born in the period from 2011 to 2013 in Yingdong district, Fuyang prefecture	Anhui Journal of Preventive Medicine	21(1):p. 55-57		In Chinese
10	Tao GM	2005	Analysis on Monitoring Data of Birth Defects of Perinatal Infants in 1998-2003 in Tongling City	Anhui Journal of Preventive Medicine	11(2):p. 100-2		In Chinese
11	Wang MF	2007	Analysis of perinatal birth defects: A report of 3 033 cases in Wuhu County	Acta Academiae Medicinae Wannan	26(1):p. 74-76	10.3969/j.issn.1002-0217.2007.01.029	In Chinese
12	Wei S	2015	Analysis on monitoring data of birth defects in Chizhou from 2009 to 2010	Chinese Journal of Birth Health and Heredity	23(11):p. 92-93,21		In Chinese
13	Wei S	2017	Analysis on monitoring data of perinatal birth defects in Chizhou from 2014 to 2016	Maternal and Child Health Care of China	32(24):p. 6271-2	10.7620/zgfybj.j.issn.1001-4411.2017.24.72	In Chinese
14	Yang JL	2011	Monitoring and Analysis of Birth Defects in National Monitoring Points in Anqing City	National Medical Frontiers of China	6(13):p. 95-96	10.3969/j.issn.1673-5552.2011.13.0072	In Chinese
15	Yang LX	2002	Analysis of the result of the survey on birth defects form 1997-2000 in seventeen hospitals	Journal of Anhui Health Vocational and Technical College	1(1):p. 91-94	10.3969/j.issn.1671-8054.2002.01.031	In Chinese
16	Zhang XH	2013	Investigation and analysis of birth defects of 13 316 perinatal infants in Baohe District	Anhui Journal of Preventive Medicine	19(2):p. 147-9		In Chinese
17	Zhang XR	2009	Analysis of Surveillance Data on Birth Defects of Perinatal Infants in 1997 -2006 in Maanshan City	Anhui Journal of Preventive Medicine	15(1):p. 33-34,49		In Chinese
18	Bai ZX	2008	Analysis of birth defects and intervention measures of perinatal infants in Tongzhou District from 2001 to 2007	Maternal and Child Health Care of China	23(24):p. 3378-9	10.3969/j.issn.1001-4411.2008.24.013	In Chinese
19	Chen PQ	1990	Analysis of birth defects in 7712 cases of perinatal infants	Journal of Capital Institute of Medicine	19(5):p. 302-3		In Chinese
20	Chen XH	2011	Analysis of the trend of neonate congenital heart disease in Beijing area over 5 year period	Chinese Journal of Birth Health and Heredity	19(9):p. 101-2,107		In Chinese
21	Chen XH	2010	An analysis of trend in detectable rate of neonatal congenital heart disease in Beijing over a 10-year period	Chinese Journal of Woman and Child Health Research	21(2):p. 214-6	10.3969/j.issn.1673-5293.2010.02.032	In Chinese
22	Chu ZP	2012	Monitoring and analysis on birth defects in Desheng community in Xicheng district of Beijing 2009-2010	Occupation and Health	28(5):p. 591-2		In Chinese
23	Du XN	2014	Epidemiological analysis of population-based birth defects in downtown Beijing from 2009 to 2011	Chinese Journal of Reproductive Health	25(4):p. 374-5	10.3969/j.issn.1671-878X.2014.04.030	In Chinese
24	Duan FY	2009	10-year analysis of birth defects in obstetric newborns	Chinese Journal of Medicine	44(8):p. 56-57	10.3969/j.issn.1008-1070.2009.08.025	In Chinese
25	Guo LJ	2014	Analysis on results of birth defects monitoring in a hospital	Occupation and Health	30(11):p. 1568-70		In Chinese
26	Huang XL	2002	Birth defects in Chaoyang District, Beijing, in 1997-1999	Chinese Journal of Reproductive Health	13(4):p. 166-9	10.3969/j.issn.1671-878X.2002.04.012	In Chinese
27	Jia BL	2017	Surveillance analysis of perinatal birth defects in Pinggu District of Beijing from 2013 to 2016	China Practical Medical	12(31):p. 189-90	10.14163/j.cnki.11-5547/r.2017.31.110	In Chinese
28	Jia YH	2011	Analysis of monitoring results of birth defects in neonatal period in Chaoyang District of Beijing from 1998 to 2008	Maternal and Child Health Care of China	26(26):p. 4045-6		In Chinese
29	Jiao SM	2018	The incidence and composition of birth defects in 2007-2017	Modern Medicine and Health Research	19(5):p. 302-3		In Chinese
30	Li Y	2009	Analysis of the birth defects among 61 272 live born infants in Beijing	Journal of Peking University (Health Sciences)	41(4): p. 414-7	10.3969/j.issn.1671-167X.2009.04.009	In English
31	Liu KB	2008	Analysis of the trend of perinatal congenital heart disease in Beijing area over 10 year period	Chinese Journal of Birth Health and Heredity	16(3): p. 100-1,106	10.3969/j.issn.1006-9534.2008.03.048	In Chinese
32	Liu XF	2008	Analysis of monitoring results of birth defects in Xuanwu District of Beijing, 2000-2006	Chinese Journal of Practical Pediatrics	23(7): p. 529-30	10.3969/j.issn.1005-2224.2008.07.019	In Chinese
33	Liu YL	2014	Surveillance analysis of birth defects in perinatal children in Dongcheng District of Beijing	Chinese Journal of Birth Health and Heredity	22(2): p. 94-95,86		In Chinese
34	Ren GF	2001	Analysis of birth defects monitoring in Shunyi District of Beijing	Chinese Journal of Rural Medicine and Pharmacy	8(7): p. 50-52	10.3969/j.issn.1006-5180.2001.07.071	In Chinese
35	Su SQ	2000	Investigation and analysis of current situation of birth defects monitoring in Beijing	Chinese Journal of Family Planning	(11): p. 504-506		In Chinese
36	Sun CY	2007	Analysis on the monitoring of birth defects in Chongwen District of Beijing from 2001 to 2005	China Practical Medicine	2(8): p. 85-87	10.3969/j.issn.1673-7555.2007.08.063	In Chinese
37	Tang Y	2015	Analysis of the report of perinatal birth defects monitoring in Fengtai district of Beijing from 1997 to 2011	Chinese Journal of Birth Health and Heredity	23(3): p. 73-75		In Chinese
38	Wang XX	2011	Analysis of monitoring results of birth defects from 2009 to 2010	Medical Innovation of China	08(8): p. 126-7	10.3969/j.issn.1674-4985.2011.08.078	In Chinese
39	Wei YL	2018	Monitoring and analysis of birth defects in neonates in Yanqing District	Medical Diet and Health	(5): p. 138-138		In Chinese
40	Xia HW	2010	Analysis of monitoring results of birth defects in Beijing Xicheng in 2008	Chinese Journal of Birth Health and Heredity	18(6): p. 106-7		In Chinese
41	Xia YL	2008	The effect of floating population on the incidence and detection rate of birth defect	Chinese Journal of Birth Health and Heredity	16(6): p. 99-100,111	10.3969/j.issn.1006-9534.2008.06.054	In Chinese
42	Xu YJ	2014	Analysis of birth defects in Shunyi District from 2006 to 2012	Beijing Medical Journal	36(4): p. 326-8		In Chinese
43	Xu YL	2014	Surveillance analysis of birth defects in 11 647 perinatal infants in Beijing	Chinese Journal of Birth Health and Heredity	22(7): p. 105-6		In Chinese
44	Yan XM	2010	Analysis on the population monitoring of birth defect for Beijin Xicheng district in 2009	Chinese Journal of Birth Health and Heredity	19(6): p. 90-92		In Chinese
45	Yang YF	2015	Epidemiological characteristics of birth defects among permanent residents and floating population in Fangshan District	Maternal and Child Health Care of China	30(31): p. 5437-40	10.7620/zgfybj.j.issn.1001-4411.2015.31.51	In Chinese
46	Yuan L	2017	Surveillance results and related factors of 106 370 cases of perinatal birth defects in Chaoyang District of Beijing	Maternal and Child Health Care of China	32(1): p. 81-85	10.7620/zgfybj.j.issn.1001-4411.2017.01.30	In Chinese
47	Zhang FX	2006	Analysis of the incidence and early diagnosis of congenital heart disease in perinatal children in Haidian District	Maternal and Child Health Care of China	21(19): p. 2685-6	10.3969/j.issn.1001-4411.2006.19.038	In Chinese
48	Zhang HX	2018	Analysis of the occurrence of birth defects and premarital health care in Chaoyang District from 2008 to 2012	Journal of Practical Gynecologic Endocrinology	5(1): p. 16-17	10.3969/j.issn.2095-8803.2018.01.009	In Chinese
49	Zhang J	2013	Monitoring of birth defects in our hospital from 1996 to 2011	Journal of Chinese Pla Postgraduate Medical School	34(5): p. 472-4	10.3969/j.issn.2095-5227.2013.05.015	In Chinese
50	Zhang XJ	2019	Study on the occurrence and influencing factors of birth defects in a hospital from 2009 to 2017	People's Military Surgeon	62(3): p. 229-33		In Chinese
51	Zhao F	2007	Surveillance analysis of birth defects of perinatal infants in Mentougou District in 2006	Guide of China Medicine	5(9): p. 64-65	10.3969/j.issn.1671-8194.2007.09.045	In Chinese
52	Zhou YL	2013	Analysis of surveillance results of congenital heart disease in Huairou District of Beijing from 2001 to 2010	Chinese Journal of Birth Health and Heredity	21(11): p. 75-76		In Chinese
53	Zhou YL	2015	Analysis of surveillance data of congenital heart disease in Huairou District of Beijing from 2011 to 2013	Chinese Journal of Birth Health and Heredity	23(5): p. 94,106		In Chinese
54	Zhu JL	2010	Monitoring of birth defect in Beijing Daxing district from 1997 to 2008	Chinese Journal of Child Health Care	18(5): p. 404-6		In Chinese
55	He CY	2012	Analysis on population-based monitoring results of birth defects in Chongqing partial areas during 2009-2011	Chongqing Medicine	41(25): p. 2630-32	10.3969/j.issn.1671-8348.2012.25.025	In Chinese
56	He J	2011	Surveillance analysis of birth defects in perinatal infants in Weishan County from 2007 to 2010	Journal of China Traditional Chinese Medicine Information	03(5): p. 212,231		In Chinese
57	Liao YC	2014	Incidence of birth detect in Yuzhong district, Chongqing	Disease Surveillance	29(6): p. 481-4	10.3784/j.issn.1003-9961.2014.06.017	In Chinese
58	Xin XL	2007	Surveillance analysis of birth defects in 60 168 perinatal infants in Chongqing in 2005	Acta Academiae Medicinae Militaris Tertiae	29(9): p. 785,795	10.3321/j.issn:1000-5404.2007.09.038	In Chinese
59	Zhang GD	2017	Analysis of perinatal birth defects monitoringin Chongqingfrom2005 to 2015	Journal of Chongqing Medical University	42(8): p. 990-3	10.13406/j.cnki.cyxb.001338	In Chinese
60	Li LR	2009	Analysis on the monitoring of birth defects in Xiamen in 2006	Maternal and Child Health Care of China	24(1): p. 63-64		In Chinese
61	Li YD	2012	Analysis of the monitoring resurlts of birth defects of 13 898 perinatal infants	Maternal and Child Health Care of China	27(32): p. 5043-7		In Chinese
62	Lin XY	2011	Trends and affecting factors of birth defects in Mindong district, Fujian	China Preventive Medicine	12(11): p. 941-5		In Chinese
63	Liu ZD	2017	Surveillance analysis of birth defects in perinatal children in Fuzhou	Strait Journal of Preventive Medicine	23(2): p. 24-26		In Chinese
64	Luo JY	2009	Analysis on Surveillance Results of Perinatal Birth Defects of Fujian Maternal and Child Health Hospital in 2008	Fujian Medical Journal	31(3): p. 140-41	10.3969/j.issn.1002-2600.2009.03.086	In Chinese
65	Song MX	2008	Analysis of birth defects and intervention measures for perinatal children in mountainous areas of northern Hebei	Maternal and Child Health Care of China	23(2): p. 181-2	10.3969/j.issn.1001-4411.2008.02.018	In Chinese
66	Wang GY	2018	Analysis on the monitoring of birth defects in perinatal children in Xiamen	Maternal and Child Health Care of China	33(22): p. 5050-52	10.7620/zgfybj.j.issn.1001-4411.2018.22.02	In Chinese
67	Yang F	2017	Analysis of the birth defects of perinatal infants in Ningde City Monitoring Hospital in the past 7 years	Chinese and Foreign Medical Research	15(24): p. 56-58	10.14033/j.cnki.cfmr.2017.24.029	In Chinese
68	Yang SJ	2008	Analysis of monitoring results of birth defects in 6113 cases of perinatal infants	Maternal and Child Health Care of China	23(8): p. 1039-40	10.3969/j.issn.1001-4411.2008.08.007	In Chinese
69	Yu XY	2004	Analysis of monitoring results of birth defects in Ningde City	Maternal and Child Health Care of China	19(24): p. 86-87	10.3969/j.issn.1001-4411.2004.24.050	In Chinese
70	Zeng LZ	2015	Analysis of monitoring results of 1043 birth defects in Putian City	Strait Journal of Preventive Medicine	21(4): p. 102-4		In Chinese
71	Zhang FZ	2012	Analysis on the occurrence of birth defects in Ningde City in 2011	Strait Journal of Preventive Medicine	18(5): p. 31-32		In Chinese
72	Zhang RL	2009	Characteristics and trends of birth defects in 6397 perinatal infants in Fujian Province	Maternal and Child Health Care of China	24(28): p. 3967-70		In Chinese
73	Zhao XY	2007	Epidemical Analysis on Congenital Anomalies Monitoring in Fuzhou City	Master Thesis			In Chinese
74	Zheng YR	2008	Study on the status quo and intervention strategies of birth defects in Putian from 2003 to 2006	Maternal and Child Health Care of China	23(16): p. 2240-42	10.3969/j.issn.1001-4411.2008.16.024	In Chinese
75	Zhou J	2009	Analysis on the monitoring of birth defects in perinatal infants in Cangzhou City from 2003 to 2008	Strait Journal of Preventive Medicine	15(6): p. 30-31		In Chinese
76	Chen BF	2014	Analysis of birth defect monitoring data in 2004-2013 in Suzhou District of Jiuquan City	Health Vocational Education	32(23): p. 120-21		In Chinese
77	Dai WS	2015	Analysis on the incidence trend of birth defects in Gansu Province	Health Vocational Education	33(13): p. 118-9,120		In Chinese
78	Ding XQ	2011	Analysis of perinatal birth defects monitoring results in Gansu province from 2001 to 2008	Chinese Journal of Birth Health and Heredity	19(1): p. 94-96		In Chinese
79	Du WY	2013	Present situation of congenital defects in five counties (cities) of Gansu province in 2009-2010	Chinese Journal of Epidemiology	34(2): p. 140-2	10.3760/cma.j.issn.0254-6450.2013.02.008	In Chinese
80	He B	2012	Analysis of monitoring data of birth defects in 8351 perinatal children	Chinese Journal of Healthy Birth and Child Care	18(5): p. 315-6	10.3969/j.issn.1007-3434.2012.05.023	In Chinese
81	Huang KK	2018	Analysis on the current situation of perinatal birth defects in Gansu from 2010 to 2016	Maternal and Child Health Care of China	33(20): p. 4737-41	10.7620/zgfybj.j.issn.1001-4411.2018.20.57	In Chinese
82	Jie XH	2018	Trend analysis of birth defects in Qingyang City from 2012 to 2016	Maternal and Child Health Care of China	33(3): p. 489-91	10.7620/zgfybj.j.issn.1001-4411.2018.03.03	In Chinese
83	Li L	2016	Analysis on Surveillance Results of Birth Defects of Perinatal Children in Gansu Province from 2002 to 2013	Health Vocational Education	34(23): p. 146-8		In Chinese
84	Liang F	2012	Analysis of birth defects in national monitoring points in Lanzhou City from 2005 to 2010	Maternal and Child Health Care of China	27(23): p. 3546-8		In Chinese
85	Liu K	2017	Dynamic prevalence of birth defects in the Gansu Provincial People's Hospital from 2006 to 2015	Journal of Lanzhou University (Medical Sciences)	43(4): p. 51-55	10.13885/j.issn.1000-2812.2017.04.010	In Chinese
86	Liu XH	2008	Analysis on Monitoring Results of Birth Defects in Suzhou District of Jiuquan City from 2000 to 2006	Maternal and Child Health Care of China	23(30): p. 4282-4	10.3969/j.issn.1001-4411.2008.30.023	In Chinese
87	Ma JF	2017	Surveillance analysis of birth defects in perinatal infants in Jingning County, Gansu Province from 2001 to 2015	Chinese Journal of Women and Children Health	8(1): p. 65-68		In Chinese
88	Pan L	2016	Analysis of the Perinatal Birth Defects in Lanzhou from 2010 to 2014	Chinese Primary Health Care	30(1): p. 36-38	10.3969/j.issn.1001-568X.2016.01.0013	In Chinese
89	Pei YL	2018	Analysis of monitoring results of birth defects in Qinzhou District of Tianshui City, Gansu Province from 2011 to 2016	The Medical Forum	22(14): p. 1986-8	10.19435/j.1672-1721.2018.14.079	In Chinese
90	Qiang Y	2017	Analysis of Birth Defects of Perinatal Children in Zhangye City from 2011 to 2016	Health Vocational Education	35(23): p. 112-4		In Chinese
91	Shang HQ	2017	Analysis of monitoring results of birth defects in perinatal children in Yumen City	Good Health for All	11(10): p. 208-9		In Chinese
92	Shi LY	2013	Surveillance results of birth defects in 8098 perinatal infants in Minqin County	Maternal and Child Health Care of China	28(16): p. 2516-8	10.7620/zgfybj.j.issn.1001-4411.2013.28.06	In Chinese
93	Wang L	2017	Main results and analysis of birth defects monitoring in Jinchang City from 2012 to 2016	Women's Health Research	(6): p. 190-1		In Chinese
94	Wang SQ	2000	Retrospective investigation report on birth defects in Dingxi area from 1990 to 1998	Chinese Journal of Birth Health and Heredity	8(4): p. 100	10.3969/j.issn.1006-9534.2000.04.068	In Chinese
95	Wang YY	2014	Analysis on birth defects of monitoring medical institutions in Linze County	Health Vocational Education	32(5): p. 133-4		In Chinese
96	Zhao XP	1998	A Study on The Birth Defects Observation of 4 300 Cases of Perinatal Foetus and Preventive Countermeasures	Chinese Journal of Family Planning	(4): p. 163-165,192		In Chinese
97	Zou YL	2012	Analysis of perinatal birth defects in Jinchang city, 2008-2011	Chinese Journal of Healthy Birth and Child Care	18(2): p. 76-79	10.3969/j.issn.1007-3434.2012.02.008	In Chinese
98	Chen BQ	2010	Analysis on Monitoring Data of Birth Defects in Yuexiu District of Guangzhou City from 2007 to 2009	Chinese Journal of Birth Health and Heredity	18(10): p. 87-88		In Chinese
99	Chen JP	2004	Investigation on birth defects of perinatal children in Kaiping City	Medical Journal of Chinese People's Health	16(4): p. 208-10	10.3969/j.issn.1672-0369.2004.04.007	In Chinese
100	Chen LN	2011	Analysis of birth defects monitoring data in Panyu District	Chinese Journal of Birth Health and Heredity	19(9): p. 106-7		In Chinese
101	Chen YL	2013	Detection results of birth defects in 5281 perinatal infants	International Medicine and Health Guidance News	19(11): p. 1593-5	10.3760/cma.j.issn.1007-1245.2013.11.015	In Chinese
102	Chen ZW	2012	Data analysis of perinatal and infants with birth defects from 2001 to 2010 in Zhaoqing county	Journal of Tropical Medicine	12(7): p. 875-7		In Chinese
103	Cheng YL	2011	Analysis on monitoring results of congenital heart disease of perinatal infants in Bao 'an district of Shenzhen city from 2006 to 2010	Maternal and Child Health Care of China	26(36): p. 5780-2		In Chinese
104	Feng CZ	2009	Analysis of birth defects monitoring in Jiangmen City from 2003 to 2007	Chinese Journal of Birth Health and Heredity	17(3): p. 100-101		In Chinese
105	Guo H	2009	Surveillance analysis of birth defects of perinatal infants in Baoan District of Shenzhen City from 1997 to 2007	Maternal and Child Health Care of China	24(4): p. 452-4		In Chinese
106	Guo XJ	2009	Birth Defect Monitoring in Liwan District, Guangzhou City from 2006 to 2008	Chinese Journal of Reproductive Health	20(3): p. 187-8,192	10.3969/j.issn.1671-878X.2009.03.023	In Chinese
107	He XY	2011	Analysis of Birth Defects in Permanent and Floating Population in Jiuiiang Town of Naihai District	Clinical Medical Engineering	18(12): p. 1968-9	10.3969/j.issn.1674-4659.2011.12.1968	In Chinese
108	Hu C	2007	Study on the Monitoring and Intervention of Birth Defects of Perinatal Children in Zhuhai City in 2006	Medicine and Society	20(10): p. 16-17,35	10.3870/j.issn.1006-5563.2007.10.007	In Chinese
109	Hu QT	2005	Analysis of monitoring results of birth defects in Kaiping City	Chinese Primary Health Care	19(2): p. 44-45	10.3969/j.issn.1001-568X.2005.02.020	In Chinese
110	Huang M	2011	Monitoring and Analysis of Birth Defects of Population in Nanhai District of Foshan City from 2007 to 2009	Maternal and Child Health Care of China	26(25): p. 3922-5		In Chinese
111	Huang SN	2017	Monitoring results of congenital heart disease of perinatal infants in Zhuhai City from 2010 to 2015	Chinese Journal of Woman and Child Health Research	28(7): p. 812-4	10.3969/j.issn.1673-5293.2017.07.019	In Chinese
112	Jia DL	2011	Analysis on surveillance of birth defects among perinatal infants of Foshan city from 2007 to 2009	Chongqing Medicine	40(6): p. 590-1,605	10.3969/j.issn.1671-8348.2011.06.031	In Chinese
113	Jia DQ	2011	Incidence of Congenital Heart Disease in Perinatal Period and Analysis of Related Factors	Chinese General Practice	14(12): p. 1287-9	10.3969/j.issn.1007-9572.2011.12.003	In Chinese
114	Jiang PP	2007	Analysis and Countermeasure of Monitoring Results of Birth Defects in Shaoguan City from 1996 to 2005	Medical Information	20(3): p. 475-7	10.3969/j.issn.1006-1959.2007.03.068	In Chinese
115	Jiang YH	2007	Intervention and Trend of Birth Defects in Baiyun District of Guangzhou City from 2000 to 2005	Maternal and Child Health Care of China	22(36): p. 5097-9	10.3969/j.issn.1001-4411.2007.36.005	In Chinese
116	Lan XR	2011	Analysis of Status of Birth Defects in Perinatal Infants of Obstetrical Department for Five Years	Clinical Medical Engineering	18(4): p. 608-9	10.3969/j.issn.1674-4659.2011.04.0608	In Chinese
117	Lao LZ	2013	Analysis of birth defects in neonates in our hospital from 2010 to 2012	Journal of Qiqihar University of Medicine	34(10): p. 1477	10.3969/j.issn.1002-1256.2013.10.050	In Chinese
118	Li B	2008	Study on the changes of incidence rates on birth defects through hospital based surveillance program in Guangdong province during 1997-2007	Chinese Journal of Epidemiology	29(11): p. 1101-5	10.3321/j.issn:0254-6450.2008.11.011	In Chinese
119	Li B	2006	Analysis of birth defects surveillance from 1996 to 2004 in Guangdong province	Chinese Journal of Perinatal Medicine	9(6): p. 396-9	10.3760/cma.j.issn.1007-9408.2006.06.011	In Chinese
120	Li DM	2011	Analysis of monitoring data of 10 211 birth defects in perinatal children	Maternal and Child Health Care of China	26(21): p. 3273-4		In Chinese
121	Li DX	2015	Epidemiological survey on common birth defects of newborns in Zhongshan City	Practical Preventive Medicine	22(8): p. 924-6	10.3969/j.issn.1006-3110.2015.08.009	In Chinese
122	Li RH	2013	Birth Defects in Perinatal Infants in Luohu District:Ten-year Monitoring and Future Trend Prediction	Acta Academiae Medicinae Jiangxi	53(4): p. 88-89,100	10.3969/j.issn.1000-2294.2013.04.027	In Chinese
123	Li RH	2008	Analysis of Current Trend of Birth Defects of Perinatal Child	Acta Academiae Medicinae Jiangxi	48(2): p. 70-72	10.3969/j.issn.1000-2294.2008.02.024	In Chinese
124	Li WQ	2011	Analysis on the the monitoring results of birth defect in Zhanjiang	Maternal and Child Health Care of China	26(21): p. 3250-2		In Chinese
125	Liao J	2013	Gender Differences in 13 815 Birth Defects in Dongguan Area	Chinese Journal of Birth Health and Heredity	21(7): p. 99-100		In Chinese
126	Liao J	2013	Epidemiological characteristics of birth defects in Dongguan from 2007 to 2012	Chinese Journal of Reproductive Health	24(3): p. 248-50	10.3969/j.issn.1671-878X.2013.03.024	In Chinese
127	Ling YC	2012	Analysis of birth defects of perinatal infants in Xinhui District of Jiangmen City from 2006 to 2010	Chinese Community Doctors	14(5): p. 370,372	10.3969/j.issn.1007-614x.2012.05.381	In Chinese
128	Ling YQ	2014	Monitoring analysis and prevention of birth defects	Chinese Manipulation and Rehabilitation Medicine	5(6): p. 124-5		In Chinese
129	Long BJ	2013	Monitoring and analysis of birth defects in Yingde City from 2010 to 2012	Medical Innovation of China	10(23): p. 136-7,138	10.3969/j.issn.1674-4985.2013.23.065	In Chinese
130	Luo C	2017	Birth defects among perinatal infants in Guangdong province ,2006-2015	Chinese Journal of Public Health	33(11): p. 1669-72	10.11847/zgggws2017-33-11-33	In Chinese
131	Luo LY	2018	Analysis of congenital malformation of newborn in People's Hospital of Gaoming District, Foshan City in 2014-2016	Chinese Journal of Birth Health and Heredity	26(7): p. 76-78		In Chinese
132	Mo XA	2013	Monitoring and analysis of birth defects in a city hospital from 2010 to 2012	Guide of China Medicine	11(19): p. 190-1,192	10.3969/j.issn.1671-8194.2013.19.136	In Chinese
133	Nie YK	2007	Analysis of birth defects of perinatal infants in Xinhui District of Jiangmen City from 2002 to 2005	Maternal and Child Health Care of China	22(32): p. 4526-8	10.3969/j.issn.1001-4411.2007.32.013	In Chinese
134	Ou YH	2005	Analysis of child birth defece monitoring from 2001 to 2003 in Heyuan city proper	Maternal and Child Health Care of China	20(3): p. 279-81	10.3969/j.issn.1001-4411.2005.03.010	In Chinese
135	Pu B	2008	Analysis of 5-year birth defect monitoring results in the coastal area of Beibu Gulf	Journal of Community Medicine	6(22): p. 59-61	10.3969/j.issn.1672-4208.2008.22.035	In Chinese
136	Shen JH	2008	Analysis of birth defects of perinatal children in Qingyuan City	Modern Health (Medicine Innovation Research)	5(12): p. 168-9		In Chinese
137	Shen MX	2004	An analysis of Birth-defect Babies in Jiangmen, Fujian Province, 1998-2003	Chinese Medical Record	5(6): p. 44-45	10.3969/j.issn.1672-2566.2004.06.039	In Chinese
138	Shi L	2015	Investigation on birth defects of newborns (fetuses) in Lianzhou City from 2008 to 2013	Modern Diagnosis and Treatment	(7): p. 1569-71		In Chinese
139	Su HM	2000	Analysis of birth disfigurement detection in Guangzhou City from 1996 to 1999	Chinese Journal of Maternal and Child Health Care	15(10): p. 641-3	10.3969/j.issn.1001-4411.2000.10.029	In Chinese
140	Su YX	2008	Analyzing the Monitoring of Perinatal Birth Defect from 2003 to 2007 in Yangchun	Hebei Medicine	14(8): p. 919-22	10.3969/j.issn.1006-6233.2008.08.015	In Chinese
141	Sun WX	2016	An analysis of perinatal birth defects surveillance and death causes among children under 5 years old in fujian district, shenzhen city from 2009 to 2014	Master Thesis			In Chinese
142	Tan XY	2002	Analysis of monitoring results of birth defects in 11 935 hospitalized children	Chinese Journal of Birth Health and Heredity	10(4): p. 97,101	10.3969/j.issn.1006-9534.2002.04.062	In Chinese
143	Tao XJ	2013	Analysis on current situation of birth defects in Panyu district of Guangzhou city	Maternal and Child Health Care of China	28(6): p. 959-61	10.7620/zgfybj.j.issn.1001-4411.2013.28.23	In Chinese
144	Wang L	2019	Analysis on the monitoring of birth defects in perinatal children in Zhuhai City from 2015 to 2017	Chinese Journal of Modern Drug Application	13(6): p. 232-3	10.14164/j.cnki.cn11-5581/r.2019.06.144	In Chinese
145	Wang P	2008	Results of monitoring and intervention of defects of prenatal birth in Yantian District of Shenzhen City in 1998~2007	China Tropical Medicine	8(7): p. 1194-5	10.3969/j.issn.1009-9727.2008.07.064	In Chinese
146	Wang QL	2013	Monitoring and Analysis of Birth Defects in Nanshan District, Shenzhen City from 2006 to 2012	Maternal and Child Health Care of China	28(30): p. 5007-9	10.7620/zgfybj.j.issn.1001-4411.2013.28.32	In Chinese
147	Wang Y	2011	Observing and analyzing of perinatal birth defect in Zhongshan city in decade	Chinese Journal of Birth Health and Heredity	19(1): p. 90-91,93		In Chinese
148	Wang Y	2012	Analysis of birth defect in Zhongshan city from 2008 to 2010	Chinese Journal of Birth Health and Heredity	20(8): p. 96-98		In Chinese
149	Wen LQ	2005	Analysis on monitoring data of birth defects in 21 762 cases of perinatal infants in Zhaoqing City	Chinese Journal of Child Health Care	13(4): p. 359,362	10.3969/j.issn.1008-6579.2005.04.039	In Chinese
150	Wen SZ	2012	Analysis of monitoring results of birth defects in Renhua County from 2004 to 2009	World Health Digest	09(4): p. 49-51	10.3969/j.issn.1672-5085.2012.04.039	In Chinese
151	Wu L	2014	Prevalence of congenital heart defect in Guangdong province, 2008-2012	BMC public health	14(1): p. 152	10.1186/1471-2458-14-152	In English
152	Wu ZH	2008	Analysis on the monitoring of birth defects in Shaoguan urban area from 2005 to 2007	Contemporary Medicine	(10): p. 112-3	10.3969/j.issn.1009-4393.2008.10.084	In Chinese
153	Wu ZQ	2012	Analysis of monitoring results of birth defects in Yingde City from 2006 to 2010	Medical Journal of Chinese People's Health	24(1): p. 61-62	10.3969/j.issn.1672-0369.2012.01.033	In Chinese
154	Xian KM	2015	Analysis on the monitoring situation and risk factors of urban and rural birth defects in Xinhui District, Jiangmen City	Maternal and Child Health Care of China	30(3): p. 390-2	10.7620/zgfybj.j.issn.1001-4411.2015.03.22	In Chinese
155	Xu JJ	2017	Analysis of Perinatal Birth Defects Monitoring in Guangming New District Shenzhen 2004-2014	Medical Innovation of China	14(16): p. 68-71	10.3969/j.issn.1674-4985.2017.16.019	In Chinese
156	Ye Y	2004	Analysis of monitoring results of birth defects in perinatal infants in Nanhai City from 1998 to 2003	Journal of Chinese Physician	(z1): p. 190-2	10.3760/cma.j.issn.1008-1372.2004.z1.150	In Chinese
157	Yu Q	2010	Analysis on the occurrence of birth defects in perinatal children in Futian District, Shenzhen City	Practical Preventive Medicine	17(9): p. 1809-11	10.3969/j.issn.1006-3110.2010.09.041	In Chinese
158	Yu XM	2008	Monitoring and Analysis of Birth Defects in Heyuan City District from 2004 to 2007	Practical Preventive Medicine	15(5): p. 1495-6	10.3969/j.issn.1006-3110.2008.05.073	In Chinese
159	Yuan BH	2019	Birth defects at Lishui Town, Foshan from 2014 to 2018	International Medicine and Health Guidance News	25(3): p. 503-4	10.3760/cma.j.issn.1007-1245.2019.03.055	In Chinese
160	Yuan HR	2018	Statistics of birth defects of perinatal children in Luogang district from 2012 to 2016 and intervention measures to reduce birth defects	China Medical Engineering	26(2): p. 46-48	10.19338/j.issn.1672-2019.2018.02.013	In Chinese
161	Zeng FL	2014	Analysis of birth defects in Guangzhou from 2000 to 2009	Guangzhou Medical Journal	25(4): p. 20-25	10.3969/j.issn.1000-8535.2014.04.007	In Chinese
162	Zeng JZ	2009	Birth Defect Monitoring in Jinwan District, Zhuhai City	Chinese Journal of Reproductive Health	20(3): p. 185-6	10.3969/j.issn.1671-878X.2009.03.022	In Chinese
163	Zhang SQ	2012	Analysis on monitoring data of birth defects in Longgang district from 2004 to 2009	Maternal and Child Health Care of China	27(3): p. 367-9		In Chinese
164	Zhang Y	2016	Analysis of the monitoring data of birth defects in Pingshan from 2010 -2014 and a preliminary discussion of intervention mode	Chinese Journal of Health Education	32(4): p. 367-8	10.16168/j.cnki.issn.1002-9982.2016.04.020	In Chinese
165	Zhang YF	2014	Investigation and control strategy of birth defects in perinatal period in Heyuan area	Journal of Gannan Medical University	34(2): p. 256-7		In Chinese
166	Zhao GL	2012	Analysis on The Prevalence of Perinatal Congenital Heart Disease in Shenzhen from 2003 to 2009	Modern Preventive Medicine	39(4): p. 859-60		In Chinese
167	Zhao J	2015	Analysis on birth defects in perinatal infants in Shenzhen from 2008 to 2013	Chinese Journal of Birth Health and Heredity	23(3): p. 71-72,101		In Chinese
168	Zheng LJ	2008	Epidemiological investigation and intervention of congenital heart disease and intervention strategies	Maternal and Child Health Care of China	23(26): p. 3754-6	10.3969/j.issn.1001-4411.2008.26.051	In Chinese
169	Zheng LX	2017	Investigation on birth defects of fetus after twelve weeks pregnancy and children with 0-5 years old in part area of Guangdong province	Chinese Journal of Family Planning	25(2): p. 93-96,107	10.3969/j.issn.1004-8189.2017.02	In Chinese
170	Zhou YQ	2005	A Clinical study of 6518 cases of birth defects monitoring	Chinese Journal of Birth Health and Heredity	13(6): p. 90-91,96	10.3969/j.issn.1006-9534.2005.06.051	In Chinese
171	Zou XW	2011	Monitoring analysis of birth defects from 2009 to 2010 in Guangzhou	Chinese Journal of Woman and Child Health Research	22(6): p. 839-41	10.3969/j.issn.1673-5293.2011.06.047	In Chinese
172	Chen ZP	2012	Analysis of birth defects in perinatal infants from 2007 to 2011	Chinese Community Doctors	14(11): p. 403	10.3969/j.issn.1007-614x.2012.11.381	In Chinese
173	Duan JH	2009	Analysis of monitoring data of birth defects in Guigang City from 2001 to 2006	Maternal and Child Health Care of China	24(13): p. 1818-20		In Chinese
174	Feng RM	2010	Analysis on the results of birth defects monitoring in Yulin Maternal and Child Health Hospital from 2006 to 2008	China Practical Medical	5(2): p. 265-7	10.3969/j.issn.1673-7555.2010.02.210	In Chinese
175	Huang YH	2006	Analysis of monitoring results of birth defects in Guangxi from 2000 to 2005	Journal of Applied Preventive Medicine	12(6): p. 367-8,344	10.3969/j.issn.1673-758X.2006.06.017	In Chinese
176	Jiang W	2016	Research on Gender Differences in 2009-2014 Perinatal Birth Defects of Nanning	Chinese Primary Health Care	30(1): p. 33-35	10.3969/j.issn.1001-568X.2016.01.0012	In Chinese
177	Jing XH	2009	Analysis of monitoring results of 72 birth defects in Nanning area from 2000 to 2008	Chinese Journal of Birth Health and Heredity	17(8): p. 94-95		In Chinese
178	Lao SH	2012	Analysis of monitoring results of birth defects in 222 perinatal infants in Qinzhou City from 2009 to 2011	Maternal and Child Health Care of China	27(24): p. 3745-7		In Chinese
179	Li J	2015	Birth Defects Monitoring Analysis of Jin Chengjia Ng area in Hechi City from 2010 to 2014	Preventive Medicine and Public Health	12(33): p. 106-8	10.16659/j.cnki.1672-5654.2015.33.106	In Chinese
180	Li QB	2017	Analysis of 51 528 cases of perinatal birth defect monitoring in Hakka,Guangxi Zhuang Autonomous Region	Chin J Prim Med Pharm	24(6): p. 913-5	10.3760/cma.j.issn.1008-6706.2017.06.029	In Chinese
181	Liao DM	2008	Monitoring and analysis of 112 cases of perinatal birth defects	China Journal of Modern Medicine	18(16): p. 2383-5	10.3969/j.issn.1005-8982.2008.16.030	In Chinese
182	Liao XN	2009	Analysis of monitoring results of 2250 birth defects in Guilin City	Maternal and Child Health Care of China	24(25): p. 3487-9		In Chinese
183	Liu J	2014	Analysis of birth defects monitoring data from 2009 to 2013 in Liuzhou City	Chinese Journal of Woman and Child Health Research	25(6): p. 1062-5	10.3969/j.issn.1673-5293.2014.06.053	In Chinese
184	Liu J	2011	Analysis on Monitoring Data of Birth Defects in Liunan District of Liuzhou City	Liuzhou Medicine	24(3): p. 155-7		In Chinese
185	Liu XX	2013	Analysis and intervention measures for birth defects in Pingnan County of Guangxi from 2009 to 2011	Guangxi Medical Journal	35(1): p. 95-97	10.11675/j.issn.0253-4304.2013.01.34	In Chinese
186	Long YQ	2010	Results of monitoring of birth defect in Nanning in 2005～2008	China Tropical Medicine	10(7): p. 831-2		In Chinese
187	Luo YD	2011	Monitoring and Analysis of Birth Defects of Perinatal Children in Yulin City from 2006 to 2008	Maternal and Child Health Care of China	26(17): p. 2626-7		In Chinese
188	Ma XL	2012	Monitoring and Analysis of Birth Defects in Longan County of Guangxi from 2008 to 2010	Guangxi Medical Journal	34(8): p. 1085-6	10.3969/j.issn.0253-4304.2012.08.052	In Chinese
189	Nong Z	2015	Analysis of the incidence of congenital heart disease in perinatal infants in Liuzhou area from 2009 to 2013	Practical Preventive Medicine	22(1): p. 105-7	10.3969/j.issn.1006-3110.2015.01.034	In Chinese
190	Nong Z	2016	Analysis on monitoring results of birth defects in Liunan District of Liuzhou City from 2011 to 2015	Chinese Journal of Health Statistics	33(6): p. 1017-9		In Chinese
191	Pu B	2008	Analysis of factors associated with defects of birth defects in 48 738 newborns in Qinzhou City	China Tropical Medicine	8(6): p. 1025-6	10.3969/j.issn.1009-9727.2008.06.071	In Chinese
192	Qiu C	2008	Analysis of monitoring data of 3827 birth defects in perinatal children	Journal of Qiqihar Medical College	29(19): p. 2349	10.3969/j.issn.1002-1256.2008.19.035	In Chinese
193	Wang G	2007	Surveillance results of birth defects in perinatal infants from 2001 to 2005 in Beihai area	Chinese Journal of Birth Health and Heredity	15(5): p. 92-93	10.3969/j.issn.1006-9534.2007.05.051	In Chinese
194	Wang Y	2002	The data analysis of monitoring birth defect in Guangxi province from 1996 to 2001	Maternal and Child Health Care of China	17(12): p. 724-6,733	10.3969/j.issn.1001-4411.2002.12.008	In Chinese
195	Wei XJ	2011	Analysis of the status quo of birth defects of Zhuang people in Wuming County	Maternal and Child Health Care of China	26(5): p. 648-50		In Chinese
196	Wei XZ	2014	Investigation and analysis of 294 birth defects in Liucheng County	Chinese Practical Journal of Rural Doctor	21(17): p. 21-22	10.3969/j.issn.1672-7185.2014.17.009	In Chinese
197	Weng HJ	2013	Analysis of the current situation of birth defects in Qinnan District of Qinzhou City from 2008 to 2012	China Hwalth Care and nutrition	(5): p. 576-7		In Chinese
198	Xiao XY	2012	Surveillance results of birth defects in perinatal children in two hospitals in Guangxi	Practical Journal of Cardiac Cerebral Pneumal and Vascular Disease	20(1): p. 170	10.3969/j.issn.1008-5971.2012.01.112	In Chinese
199	Xu MY	2011	Monitoring Analysis and Intervention Measures of Birth Defects in Pingxiang City of Guangxi from 2006 to 2010	China Modern Medicine	18(24): p. 195,197	10.3969/j.issn.1674-4721.2011.24.124	In Chinese
200	Yao XQ	2013	Analysis of birth defects in perinatal children in our hospital in 7 years	Chinese Journal of Trauma and Disability Medicine	21(6): p. 419-20	10.3969/j.issn.1673-6567.2013.06.375	In Chinese
201	Zeng E	2012	Analysis of Trend in Prevalence of Major Birth Defects in Guangxi from 2005 to 2011	Guangxi Medical Journal	34(12): p. 1616-8		In Chinese
202	Zeng E	2010	Analysis of population-based birth defect monitoring results in Guangxi Zhuang Autonomous Region	Maternal and Child Health Care of China	25(25): p. 3587-8		In Chinese
203	Zeng XY	2006	An investigation into the congenital malformations of perinatals in seven cities of Guangxi autonomous region	Guangxi Medical Journal	28(3): p. 333-6	10.3969/j.issn.0253-4304.2006.03.008	In Chinese
204	Zhang CL	2015	Analysis of monitoring results of 146 366 cases of birth defects in perinatal children	Maternal and Child Health Care of China	30(6): p. 924-6	10.7620/zgfybj.j.issn.1001-4411.2015.06.41	In Chinese
205	Zhang Y	2019	Analysis on dynamic prevalence of birth defects in Liuzhou city from 2013 to 2017	Modern Preventive Medicine	46(2): p. 249-52		In Chinese
206	Zhou Q	2005	Analysis of monitoring results of birth defects in Hechi City	Maternal and Child Health Care of China	20(18): p. 2399-2400	10.3969/j.issn.1001-4411.2005.18.068	In Chinese
207	Zhu ML	2018	Incidence and epidemiological analysis of perinatal infants birth defects in Nanning	Journal of Guangxi Medical University	35(8): p. 1158-61	10.16190/j.cnki.45-1211/r.2018.08.032	In Chinese
208	Gan YF	2003	Monitoring and intervention of birth defects in 16 988 perinatal infants	Maternal and Child Health Care of China	18(3): p. 179-80	10.3969/j.issn.1001-4411.2003.03.031	In Chinese
209	Li Y	2016	Monitoring analysis and intervention measures for birth defects of perinatal children in Bijie City from 2010 to 2014	Maternal and Child Health Care of China	31(11): p. 2247-50	10.7620/zgfybj.j.issn.1001-4411.2016.11.02	In Chinese
210	Luo YL	2010	Clinical analysis of birth defects monitoring in perinatal children	Guizhou Medical Journal	34(10): p. 909-11		In Chinese
211	Wang WR	2015	Analysis on the change trend of incidence rate of severe birth defects in Guizhou from 2000 to 2013	Maternal and Child Health Care of China	30(27): p. 4592-5	10.7620/zgfybj.j.issn.1001-4411.2015.27.03	In Chinese
212	Wang Y	2016	Analysis on Monitoring Data of Birth Defects of Perinatal Children in Guizhou Province from 2010 to 2014	Guizhou Medical Journal	40(1): p. 89-91	10.3969/j.issn.1000-744X.2016.01.040	In Chinese
213	Xiao YY	2004	Investigation on year 2001's inborn Defect in Guiyang,Guizhou	Chinese Journal of Birth Health and Heredity	12(5): p. 110-1,113	10.3969/j.issn.1006-9534.2004.05.061	In Chinese
214	Yan JS	2002	Monitoring and Analysis of Birth Defects in Guiyang and Zunyi City from 1997 to 2001	Guizhou Medical Journal	26(8): p. 754-6	10.3969/j.issn.1000-744X.2002.08.051	In Chinese
215	Yan JS	2002	Surveillance analysis of birth defects in 55 053 cases of perinatal infants in Guizhou Province	Journal of Guiyang Medical College	27(3): p. 269-70	10.3969/j.issn.1000-2707.2002.03.040	In Chinese
216	Yang DF	2012	Monitoring and analysis of birth defects in Liupanshui Women and Children's Hospital	Maternal and Child Health Care of China	27(8): p. 1170-71		In Chinese
217	Zhang L	2006	Analysis of Birth Defects Survey During 1996 - 2004 in Guizhou Province	Chinese Journal of Family Planning	14(10): p. 612-4	10.3969/j.issn.1004-8189.2006.10.019	In Chinese
218	Zhao H	2009	Analysis of Monitoring Results of Birth Defects in Honghuagang District and Qingzhen City of Zunyi City, Guizhou Province from 2007 to 2008	Guizhou Medical Journal	33(11): p. 1035-8	10.3969/j.issn.1000-744X.2009.11.036	In Chinese
219	Zhou CP	2011	Analysis of monitoring results of birth defects in 15 962 perinatal infants	Journal of Guiyang Medical College	36(4): p. 389-90,393	10.3969/j.issn.1000-2707.2011.04.018	In Chinese
220	Cheng H	2015	A case-control study on incidence and influencing factors of birth defects among perinatal infants in a hospital of Haikou City	Occupation and Health	31(10): p. 1344-6,1349		In Chinese
221	Fan L	2013	Epidemiologic characteristics of birth defects in the Hainan Province from 2000 to 2010, China	Birth Defects Res A Clin Mol Teratol	97(11): p. 750-4	10.1002/bdra.23148	In English
222	Chen HC	2002	Analysis on the monitoring of birth defects in 10 277 perinatal infants	Maternal and Child Health Care of China	17(11): p. 702	10.3969/j.issn.1001-4411.2002.11.033	In Chinese
223	Chen J	2014	Regional distribution and influencing factors of birth defects during 2003-2012 in Cangzhou	Chinese Journal of Family Planning	22(9): p. 602-5	10.3969/j.issn.1004-8189.2014.09	In Chinese
224	Jin CX	2011	Results of Birth Defects Detection in Luanxian, 2003-2006	Journal of Preventive Medicine Information	27(5): p. 399-400		In Chinese
225	Li YH	2008	Monitoring and Analysis of Birth Defects in Chengde City from 2003 to 2007	The Journal of Practical Medicine	24(15): p. 2705-7	10.3969/j.issn.1006-5725.2008.15.076	In Chinese
226	Ma M	2007	Analysis of monitoring results of birth defects in 171 055 cases of perinatal infants	Maternal and Child Health Care of China	22(6): p. 779-80	10.3969/j.issn.1001-4411.2007.06.049	In Chinese
227	Shi GY	2011	Analysis of monitoring results of birth defects in Zhangbei area of Hebei Province from 2005 to 2009	Chinese Journal of Birth Health and Heredity	19(4): p. 80,107		In Chinese
228	Wang JL	2014	Analysis on the current situation of birth defects in Lishui County from 2006 to 2009	Maternal and Child Health Care of China	29(1): p. 128-9	10.7620/zgfybj.j.issn.1001-4411.2014.01.52	In Chinese
229	Wang YZ	2015	Incidence rate of birth defects and its related factors in Cangzhou City from 2009-2013	Occupation and Health	31(9): p. 1263-5		In Chinese
230	Xia BJ	2013	Analysis of birth defect monitoring data in Fengrun District from 2009 to 2011	Chinese Journal of Reproductive Health	24(4): p. 341-2	10.3969/j.issn.1671-878X.2013.04.026	In Chinese
231	Yang J	2007	Analysis of monitoring results of birth defects in 11 221 perinatal children	China Medical Herald	4(33): p. 88-89	10.3969/j.issn.1673-7210.2007.33.069	In Chinese
232	Yu RX	2009	Analysis of birth defects in 80 261 perinatal infants	Maternal and Child Health Care of China	24(26): p. 3667-8		In Chinese
233	Zhang BQ	2011	Clinical analysis of 14 491 birth defects detection in a certain area	Chongqing Medicine	40(27): p. 2784-5	10.3969/j.issn.1671-8348.2011.27.040	In Chinese
234	Zhang Y	2001	Analysis of 37 899 cases of perinatal babies birth defects	Maternal and Child Health Care of China	16(5): p. 313-4	10.3969/j.issn.1001-4411.2001.05.026	In Chinese
235	Zhang YK	2003	Analysis on the results of birth defects monitoring in Hebei Province from 1996 to 2000	Hebei Medical Journal	25(8): p. 613-4	10.3969/j.issn.1002-7386.2003.08.039	In Chinese
236	Du JH	2006	Analysis on the results of monitoring the birth defects of perinatal children in Qiqihar City in 2005	Chinese Primary Health Care	20(4): p. 24-25	10.3969/j.issn.1001-568X.2006.04.016	In Chinese
237	Lu M	2009	Surveillance results of birth defects in perinatal infants in Heilongjiang Province from 2003 to 2006	Maternal and Child Health Care of China	24(22): p. 3153-4		In Chinese
238	Qu Y	2005	Analysis of monitoring data of neonatal birth defects in Daoli District from 2002 to 2003	Chinese Primary Health Care	19(9): p. 53	10.3969/j.issn.1001-568X.2005.09.029	In Chinese
239	Wen QQ	2013	Epidemiological investigation and preventive measures for congenital heart disease in a certain place	China Foreign Medical Treatment	32(34): p. 139-40		In Chinese
240	Yun AL	1998	Investigation and analysis of congenital malformations in neonates	Chinese Journal of Birth Health and Heredity	6(1): p. 82-83		In Chinese
241	Zhao X	2009	Analysis of birth defects monitoring data in Heilongjiang Province from 2005 to 2007	Chinese Primary Health Care	23(8): p. 64-65	10.3969/j.issn.1001-568X.2009.08.030	In Chinese
242	Chen XL	2013	Monitoring and Analysis of Birth Defects in Jiyuan City from 2004 to 2010	Maternal and Child Health Care of China	28(16): p. 2511-3	10.7620/zgfybj.j.issn.1001-4411.2013.28.04	In Chinese
243	Han XF	2001	Investigation on birth defects in Jinshui District, Zhengzhou City	Chinese Journal of Rural Medicine and Pharmacy	8(3): p. 49	10.3969/j.issn.1006-5180.2001.03.059	In Chinese
244	Li SX	2001	Surveillance results of birth defects in perinatal infants in Jiyuan area from 1996 to 2000	Chinese Journal of Birth Health and Heredity	9(5): p. 103-4	10.3969/j.issn.1006-9534.2001.05.064	In Chinese
245	Li YX	2016	Analysis on the Monitoring of Birth Defects in Luoyang City in 2014	Medical Innovation of China	13(13): p. 67-70	10.3969/j.issn.1674-4985.2016.13.019	In Chinese
246	Liu DM	2010	Analysis of monitoring results of 251 birth defects in Weihe City	Journal of Medical Forum	31(19): p. 102-3		In Chinese
247	Lv QX	2013	Analysis on Surveillance Results of Perinatal Birth Defects in Jinshui District of Zhengzhou City from 2008 to 2012	Henan Medical Research	22(3): p. 455-7	10.3969/j.issn.1004-437X2013.03.074	In Chinese
248	Niu JG	2017	The Occurrence and Influencing Factors of Birth Defects in Erqi District of Zhengzhou City,20122015	Master Thesis			In Chinese
249	Pang XL	2006	An inuestigation on newborn birth - flaw in Pingdingshan area	Chinese Journal of Birth Health and Heredity	14(9): p. 98-99	10.3969/j.issn.1006-9534.2006.09.055	In Chinese
250	Ren TF	2005	The analysis of 133 congenital malformation neonates and its teratogenic factors in 10506 cases of new born	Chinese Journal of Birth Health and Heredity	13(1): p. 100-101,113	10.3969/j.issn.1006-9534.2005.01.051	In Chinese
251	Shen H	2003	A retrospectively survey and analysis on the birth defect from perinatal infants 16383 cases	Chinese Journal of Birth Health and Heredity	11(4): p. 119-120	10.3969/j.issn.1006-9534.2003.04.071	In Chinese
252	Sun LH	2010	Trends of birth defects in Henan Province from 2003 to 2008	Maternal and Child Health Care of China	25(6): p. 773-4		In Chinese
253	Sun LH	2012	Analysis of birth defects of maternal perinatal infants from 2007 to 2010 in Henan Province	Journal of Zhengzhou University (Medical Sciences)	47(5): p. 729-30	10.3969/j.issn.1671-6825.2012.05.043	In Chinese
254	Wang LR	2006	Analysis of birth defects in Anyang City from 2001 to 2005	Chinese Journal of Birth Health and Heredity	14(5): p. 103	10.3969/j.issn.1006-9534.2006.05.060	In Chinese
255	Wang XH	2007	Research and analysis on neonatuses with birth defect	Journal of Xinxiang Medical College	24(3): p. 252-3	10.3969/j.issn.1004-7239.2007.03.013	In Chinese
256	Wang XL	2009	Analysis of birth defects and intervention measures in Xiangyang District from 2004 to 2007	Journal of Community Medicine	7(1): p. 44-45		In Chinese
257	Wang XL	2004	Analysis on the results of birth defects monitoring in Henan Province from 1996 to 2002	Chinese Journal of Practical Gynecology and Obstetrics	20(1): p. 59-60	10.3969/j.issn.1005-2216.2004.01.032	In Chinese
258	Wang XL	2014	Analysis on the monitoring of birth defects in Kaifeng City in 2013	Chinese Journal of Hospital Statistics	21(3): p. 204-6	10.3969/j.issn.1006-5253.2014.03.018	In Chinese
259	Wei XJ	2010	Monitoring and Analysis of Birth Defects in 2006-2007 in Erqi District, Zhengzhou City	Maternal and Child Health Care of China	25(7): p. 883-4		In Chinese
260	Wu XR	2002	Analysis on the 6-year birth defect monitoring in Jiaozuo City	Maternal and Child Health Care of China	17(7): p. 437-8	10.3969/j.issn.1001-4411.2002.07.030	In Chinese
261	Yang H	2006	Analysis on the results of birth defects monitoring in Erqi District, Zhengzhou City	Journal of Medical Forum	27(4): p. 47-48	10.3969/j.issn.1672-3422.2006.04.022	In Chinese
262	Zhang H	2012	Analysis of birth defects in Luoyang City from 2007 to 2009	Maternal and Child Health Care of China	27(7): p. 1059-60		In Chinese
263	Zhang XC	2012	Analysis on the results of investigation of birth defects in Shanyang District of Jiaozuo City from 2008 to 2010	China Foreign Medical Treatment	31(23): p. 123,125	10.3969/j.issn.1674-0742.2012.23.079	In Chinese
264	Zhang XL	2009	Analysis on the monitoring of birth defects in 21 768 perinatal children	World Health Digest	6(27): p. 263-4	10.3969/j.issn.1672-5085.2009.27.256	In Chinese
265	Zhou XP	2006	Analysis of the current status of congenital heart disease in perinatal infants in Zhengzhou City from 1996 to 2004	Modern Health (Medicine Innovation Research)	3(11): p. 4-5		In Chinese
266	Cao FL	2012	Analysis of monitoring results of birth defects in 14 854 perinatal infants	World Health Digest	9(52): p. 37-38	10.3969/j.issn.1672-5085.2012.52.027	In Chinese
267	Chen GH	2010	Analysis of monitoring results of birth defects in Jingzhou City from 2005 to 2007	Maternal and Child Health Care of China	25(10): p. 1361-3		In Chinese
268	He M	2018	Analysis of monitoring results of neonatal birth defects in Zigui County from 2014 to 2017	Women's Health Research	(21): p. 101-2		In Chinese
269	Hu ZZ	2015	Analysis on Surveillance Results of Perinatal Birth Defects in Hanyang District of Wuhan City from 2008 to 2013	Maternal and Child Health Care of China	30(19): p. 3273-5	10.7620/zgfybj.j.issn.1001-4411.2015.19.57	In Chinese
270	Jing LL	2011	2008-2010 years perinatal birth defect analysis	Friend of Science Amateurs	(29): p. 157-8		In Chinese
271	Ju YX	2000	Analysis on Monitoring Data of Birth Defects in Xiangfan City in 1999	Chinese Primary Health Care	14(10): p. 37-38	10.3969/j.issn.1001-568X.2000.10.019	In Chinese
272	Li GY	2014	Monitoring of birth defects in hospitals in Ezhou City from 2008 to 2013	Journal of Public Health and Preventive Medicine	25(4): p. 122-4		In Chinese
273	Liu JQ	2011	Study on epidemic characters and influential factors of major birth defects in Hubei	Doctoral thesis			In Chinese
274	Liu WJ	2014	Analysis of monitoring results of birth defects in a district from 2007 to 2012	Guide of China Medicine	12(16): p. 105-6		In Chinese
275	Liu Y	2014	Analysis of birth defects in Jingshan County, Hubei Province from 2011 to 2012	Journal of Mathematical Medicine	27(2): p. 191-2	10.3969/j.issn.1004-4337.2014.02.022	In Chinese
276	Lu Y	2011	Birth Defects from 13 Midwifery Institution During the Year of 2006-2009 in Wuchang Region	Chinese Journal of Obstetrics and Gynecology and Pediatrics (Electronic Edition)	7(2): p. 133-6	10.3877/cma.j.issn.1673-5250.2011.02.014	In Chinese
277	Mei SP	2014	Analysis of monitoring results of birth defects in a hospital in Xiaogan City from 2009 to 2013	Chinese Journal of Family Planning	22(10): p. 695-7		In Chinese
278	Ni ZM	2014	Analysis on the monitoring of birth defects in Jiang'an District of Wuhan City from 2010 to 2012	Maternal and Child Health Care of China	29(32): p. 5196-9	10.7620/zgfybj.j.issn.1001-4411.2014.32.02	In Chinese
279	Ouyang F	2008	Surveillance analysis of birth defects in perinatal infants in Jingmen City from 2001 to 2007	Journal of Public Health and Preventive Medicine	19(2): p. 94-95	10.3969/j.issn.1006-2483.2008.02.049	In Chinese
280	Qiu Y	2013	Study on perinatal birth defects from 2007 to 2011 in Xiaogan City	Modern Preventive Medicine	40(14): p. 2611-3,2616		In Chinese
281	Wan FZ	2013	Analysis on the monitoring of birth defects in Yichang City in 2011	Yiayao Qianyan	(12): p. 394-5	10.3969/j.issn.2095-1752.2013.12.487	In Chinese
282	Wang Q	2013	Investigation on birth defects in Dongxihu District of Wuhan City	World Health Digest	10(14): p. 139-40	10.3969/j.issn.1672-5085.2013.14.133	In Chinese
283	Yang LP	2011	Analysis of monitoring results of birth defects in Tianmen City from 2007 to 2010	Maternal and Child Health Care of China	26(33): p. 5129-30		In Chinese
284	Yu YZ	2011	Analysis of Birth Defects Monitoring in Hongshan District of Wuhan from 2006 to 2009	Chinese Journal of Social Medicine	28(1): p. 65-67	10.3969/j.issn.1673-5625.2011.01.026	In Chinese
285	Zhao HB	2015	Birth defects analysis and prevention countermeasures in Shiyan City	Chinese Journal of Birth Health and Heredity	23(2): p. 83-84,71		In Chinese
286	Zhou AF	2008	Analysis of the report of perinatal birth defects monitoring in Wuhan city from 2004 to 2007	Maternal and Child Health Care of China	23(24): p. 3406-8	10.3969/j.issn.1001-4411.2008.24.029	In Chinese
287	Zhou AF	2000	Relationship between cord blood leptin and fetal birth weight	Chinese Journal of Birth Health and Heredity	8(6): p. 93-94	10.3969/j.issn.1006-9534.2000.06.063	In Chinese
288	Zhou LF	2009	Monitoring of the infant birth defection in Yichang city (2005-2007)	Journal of Public Health and Preventive Medicine	20(6): p. 97,99		In Chinese
289	Zhou LQ	2015	Analysis on Monitoring Data of Birth Defects of Perinatal Children in Hubei Province from 2001 to 2013	Maternal and Child Health Care of China	30(17): p. 2696-8	10.7620/zgfybj.j.issn.1001-4411.2015.17.02	In Chinese
290	Du QY	2007	Dynamic Analysis of Birth Defects in Hunan Province	Maternal and Child Health Care of China	22(31): p. 4417-20	10.3969/j.issn.1001-4411.2007.31.032	In Chinese
291	Du QY	2003	Dynamic Analysis of Birth Defects in Hunan Province from 2000 to 2002	Practical Preventive Medicine	10(3): p. 393-5	10.3969/j.issn.1006-3110.2003.03.066	In Chinese
292	Fan J	2017	Hospital-based surveillance results of birth defects in Changsha City, 2012-2015	Practical Preventive Medicine	24(10): p. 1247-9	10.3969/j.issn.1006-3110.2017.10.028	In Chinese
293	Hong CH	2008	Investigation on the birth defect rate of 13 291 perinatal infants in Xiangtan City	International Medicine and Health Guidance News	14(16): p. 100-102	10.3760/cma.j.issn.1007-1245.2008.16.040	In Chinese
294	Huang Z	2016	Epidemiological features of birth-defects in Huaihua of Hunan Province, 2008-2015	Modern Preventive Medicine	43(13): p. 2323-7		In Chinese
295	Liu Q	2011	Monitoring Data Analysis on Congenital Heart Disease of Perinatal Fetus in Hengyang from 2002 to 2009	Practical Preventive Medicine	18(11): p. 2134-6	10.3969/j.issn.1006-3110.2011.11.042	In Chinese
296	Qin Q	2006	Monitoring and Analysis of Birth Defects in Huaihua City	Journal of Clinical Research	23(4): p. 597-9	10.3969/j.issn.1671-7171.2006.04.059	In Chinese
297	Qu HJ	2009	Analysis on Monitoring of Birth Defects in Hurong District of Changsha City from 1999 to 2008 and Study on Its Intervention Countermeasures	Practical Preventive Medicine	16(3): p. 794-7	10.3969/j.issn.1006-3110.2009.03.065	In Chinese
298	Song BW	2009	Monitoring Results of Perinatal Birth Defects and Its Countermeasure in Zhuzhou Area from 2004 to 2008	Practical Preventive Medicine	16(2): p. 480-2	10.3969/j.issn.1006-3110.2009.02.076	In Chinese
299	Tan MJ	2005	Analysis of the 1990-2001 Congenital Heart Disease Incidence in Anren County, Hunan Province	Practical Preventive Medicine	12(6): p. 1289-90	10.3969/j.issn.1006-3110.2005.06.013	In Chinese
300	Wang Z	2014	The analysis of birth defects monitoring and intervention measures in Hengyang City from 2010 to 2013	Chinese Journal of Women and Children Health	5(1): p. 16-17,19		In Chinese
301	Wu Y	2003	Monitoring Result Analysis of Birth Defects in 25 713 Fetuses and Infants During Perinatal Period	Journal of Clinical Research	20(6): p. 420-23	10.3969/j.issn.1671-7171.2003.06.007	In Chinese
302	Xiao CX	2003	Analysis of monitoring results of birth defects in our hospital from 2001 to 2002	Journal of Nanhua University (Medical Edition)	31(4): p. 472-3	10.3969/j.issn.2095-1116.2003.04.037	In Chinese
303	Xie D	2018	Epidemiology and major subtypes of congenital heart defects in Hunan Province, China	Medicine (Baltimore)	97(31): p. e11770	10.1097/MD.0000000000011770	In English
304	Xie D	2016	Epidemiology of Birth Defects Based on a Birth Defect Surveillance System from 2005 to 2014 in Hunan Province, China	PLoS One	11(1): p. e0147280	10.1371/journal.pone.0147280	In English
305	Yan LB	2007	Surveillance analysis of birth defects in perinatal children in Changsha City	Practical Preventive Medicine	14(2): p. 479-81	10.3969/j.issn.1006-3110.2007.02.099	In Chinese
306	Yang WF	2008	Analysis of birth defect monitoring results from 1997 to 2006	Journal of Practical Medical Techniques	15(21): p. 2816-8	10.3969/j.issn.1671-5098.2008.21.061	In Chinese
307	Yi J	2008	Monitoring results of birth defects in 28 863 perinatal children in Kaifu District, Changsha City	Practical Preventive Medicine	15(6): p. 1890-2	10.3969/j.issn.1006-3110.2008.06.085	In Chinese
308	Zhu FF	2003	Investigation on birth defects in 8919 perinatal children in Changsha area	Chinese Journal of Birth Health and Heredity	11(3): p. 91-93	10.3969/j.issn.1006-9534.2003.03.059	In Chinese
309	Zu YE	2013	Analysis of the Monitoring Results of Birth Defect in Hospitals Between 2001 and 2010 in Changsha	Journal of Clinical Research	30(12): p. 2447-9,2450	10.3969/j.issn.1671-7171.2013.12.058	In Chinese
310	Chen L	2004	Analysis of monitoring results of birth defects in 27 491 perinatal infants in Changzhou from 2001 to 2003	Journal of Practical Medical Techniques	11(13): p. 1196-7	10.3969/j.issn.1671-5098.2004.13.062	In Chinese
311	Chen SH	2014	Analysis on the monitoring results of birth defect in Luhe district in 2007-2011	World Health Digest	(21): p. 35-37		In Chinese
312	Chou HN	2015	Birth defects of perinatal infants in Tongzhou District of Nantong City from 2004 to 2013	Jiangsu Journal of Preventive Medicine	26(4): p. 107-8	10.13668/j.issn.1006-9070.2015.04.044	In Chinese
313	Gao MH	2003	Analysis of birth defects from 14279 cases of perinatals in Changzhou districts from 1999 to 2001	Chinese Journal of Birth Health and Heredity	11(4): p. 121,130	10.3969/j.issn.1006-9534.2003.04.072	In Chinese
314	Gu JH	2008	Analysis of Cases Birth Defect In Changshu	Journal of Changshu Institute of Technology (Natural Sciences)	22(8): p. 73-78	10.3969/j.issn.1008-2794.2008.08.016	In Chinese
315	He XY	2017	Analysis on birth defects among perinatal infants of Yangzhou city	Chinese Journal of Birth Health and Heredity	25(1): p. 110-1,114		In Chinese
316	Hu JP	2018	Analysis of birth defects monitoring data in Rudong County from 2010 to 2017	Journal of Clinical Medical Literature （ElectronicEdition）	5(82): p. 180-1		In Chinese
317	Huang HJ	2002	Investigation on birth defects of 6160 newborns in Jingjiang City from 1999 to 2000	Suzhou University Journal of Medical Science	22(5): p. 542-3	10.3969/j.issn.1673-0399.2002.05.016	In Chinese
318	Huang MQ	2010	Analysis of birth defects in Xishan District from 2005 to 2009	China Practical Medical	5(22): p. 271-2	10.3969/j.issn.1673-7555.2010.22.235	In Chinese
319	Jin XL	2015	Analysis of monitoring results of birth defects in perinatal infants in Yixing City from 2007 to 2012	Maternal and Child Health Care of China	30(2): p. 180-1	10.7620/zgfybj.j.issn.1001-4411.2015.02.05	In Chinese
320	Li Y	2013	Monitoring and analysis of birth defects in perinatal infants in Yandu District from 2008 to 2012	China Hwalth Care and nutrition	(8): p. 529		In Chinese
321	Liu XR	2009	Monitoring and Analysis of Birth Defects in Nanjing in 2007	Maternal and Child Health Care of China	24(35): p. 5033-5		In Chinese
322	Lou HQ	2004	Analysis of Surveillance Results of Perinatal Birth Defects in Nantong City in 2003	Shanghai Journal of Preventive Medicine	16(5): p. 243-4	10.3969/j.issn.1004-9231.2004.05.025	In Chinese
323	Lu P	2009	Analysis of monitoring data of birth defects in perinatal infants from Rugao City from 2003 to 2008	Hebei Medicine	15(10): p. 1245-7	10.3969/j.issn.1006-6233.2009.10.057	In Chinese
324	Lu Y	2016	Analysis of monitoring results of birth defects in Jiangsu Province from 2010 to 2014	Maternal and Child Health Care of China	31(8): p. 1579-82	10.7620/zgfybj.j.issn.1001-4411.2016.08.04	In Chinese
325	Mao YH	2017	Trend analysis of birth defects in Rugao City from 2010 to 2015	Chinese Journal of School Doctor	31(3): p. 191-2		In Chinese
326	Miao JG	2010	Birth defects of perinatal infants in Changzhou city in 2010 and birth defects in different functional areas of the city	Maternal and Child Health Care of China	27(18): p. 2787-9		In Chinese
327	Ning WQ	2009	Monitoring and Analysis of Birth Defects in National Monitoring Points in Jiangsu Province	Maternal and Child Health Care of China	24(10): p. 1318-20		In Chinese
328	Rui QM	2011	Monitoring and analysis of birth defects in perinatal infants from 2001 to 2008	Maternal and Child Health Care of China	26(34): p. 5398-9		In Chinese
329	Shen JY	2014	Analysis of monitoring results of birth defects in perinatal children in Taicang City	Journal of Mudanjiang Medical University	(5): p. 81-82,83		In Chinese
330	Song Y	2002	The incidence and characteristics of congenital heart disease in Suzhou City from 1996 to 1998	Chinese Journal of Birth Health and Heredity	10(6): p. 96-97	10.3969/j.issn.1006-9534.2002.06.061	In Chinese
331	Sui Q	2013	Analysis of monitoring results of birth defects in perinatal infants in Wuxi City from 2007 to 2011	Maternal and Child Health Care of China	28(28): p. 4716-8	10.7620/zgfybj.j.issn.1001-4411.2013.28.48	In Chinese
332	Tang C	2016	Analysis of birth defects of perinatal infants in Tianning District of Changzhou from 2013 to 2015	Yiayao Qianyan	6(27): p. 375-6		In Chinese
333	Wan CH	2003	Monitoring of birth defects in 14 203 cases of perinatal infants in Nantong area and preventive measures	Chinese Journal of Birth Health and Heredity	11(2): p. 102,109	10.3969/j.issn.1006-9534.2003.02.066	In Chinese
334	Wang Q	2018	Analysis and intervention of birth defects in Taixing city from 2014 to 2017	Journal of Clinical Medical Literature （ElectronicEdition）	5(A3): p. 7-9		In Chinese
335	Wang XL	2018	Trend analysis on the incidence rate of perinatal congenital heart disease in Gulou District,Nanjing City,2012-2016	Modern Preventive Medicine	45(13): p. 2346-9		In Chinese
336	Wang XM	2011	Analysis of monitoring results of birth defects in Yancheng City from 2008 to 2010	Jiangsu Health Care	13(5): p. 40-41	10.3969/j.issn.1008-7338.2011.05.029	In Chinese
337	Wang YD	2010	Analysis of monitoring results of birth defects in Gaoyou area from 2005 to 2007	Chinese Journal of Birth Health and Heredity	18(1): p. 84-85		In Chinese
338	Xiao GX	2017	Occurrence and influencing factors of neonatal birth defects in Liuhe District, Nanjing City in 2014-2016	Jiangsu Journal of Preventive Medicine	28(5): p. 591-2	10.13668/j.issn.1006-9070.2017.05.42	In Chinese
339	Xie Y	2010	Analysis of related factors of birth defects in Huai'an City from 2005 to 2007	Maternal and Child Health Care of China	25(4): p. 506-7		In Chinese
340	Xu YM	2016	Analysis on the occurrence status and related risk factors of perinatal birth defects	Yiayao Qianyan	6(27): p. 28-29		In Chinese
341	Xue F	2017	Surveillance analysis of birth defects in perinatal infants in Changshu City from 2010 to 2016	Jiangsu Journal of Preventive Medicine	28(4): p. 461-2	10.13668/j.issn.1006-9070.2017.04.40	In Chinese
342	Yan X	2012	Analysis of monitoring results of birth defects in Xishan District from 2007 to 2010	China Practical Medical	7(13): p. 250-1	10.3969/j.issn.1673-7555.2012.13.198	In Chinese
343	Yang LJ	2017	Monitoring and analysis of birth defects in Haian County in 2011-2015 years	Journal of Clinical Medical Literature （ElectronicEdition）	4(30): p. 5903-4		In Chinese
344	Yang XH	2012	Surveillance analysis of birth defects in perinatal children in Hai'an County	Jiangsu Health Care	14(6): p. 46-47	10.3969/j.issn.1008-7338.2012.06.034	In Chinese
345	Yu HB	2012	Analysis and countermeasures of monitoring results of birth defects in Tinghu District in 2011	Yiayao Qianyan	2(14): p. 367-8	10.3969/j.issn.2095-1752.2012.14.422	In Chinese
346	Zha XM	2010	Analysis on Surveillance of Birth Defects among Perinatal Infants in 28 Hospitals of Zhangjiagang City,2005-2009	Preventive Medicine Tribune	16(8): p. 751-4		In Chinese
347	Zhang HR	2004	Analysis of the results of monitoring the birth defects of Xishan community in the past 10 years and preventive measures	Chinese Primary Health Care	18(2): p. 32-34	10.3969/j.issn.1001-568X.2004.02.019	In Chinese
348	Zhang SX	2013	Analysis of birth defects of perinatal infants in Lishui County from 2005 to 2010	Medical Aesthetics and Cosmetology	21(1): p. 132,137		In Chinese
349	Zhang XC	2009	Occurrence and analysis of birth defects in Yandu District, Yancheng City	Jiangsu Health Care	11(2): p. 38-39	10.3969/j.issn.1008-7338.2009.02.027	In Chinese
350	Zhang XM	2007	Statistical analysis of monitoring results of birth defects in 100,000 perinatal infants	Chinese Journal of Health Informatics and Management	4(4): p. 43-46		In Chinese
351	Zhang Y	2017	Analysis of monitoring results of birth defects in Xishan District in 2016	Chinese Baby	(12): p. 86	10.3969/j.issn.1671-2242.2017.12.076	In Chinese
352	Zhao Y	2010	Monitoring and Analysis of Birth Defects in Qinhuai District of Nanjing City from 2003 to 2008	Maternal and Child Health Care of China	25(32): p. 4702-3		In Chinese
353	Zhong HY	2013	Discussion on the countermeasures of reducing defects from the analysis of birth defects in Hai'an County from 2006 to 2009	Medical Journal of Chinese People's Health	25(23): p. 91-92	10.3969/j.issn.1672-0369.2013.23.050	In Chinese
354	Zhou JJ	2007	Analysis of birth defects based on population survey in Jiangsu Province	Jiangsu Medical Journal	33(12): p. 1218-20	10.3969/j.issn.0253-3685.2007.12.011	In Chinese
355	Zhu CM	2003	Investigation on Birth Defects of Perinatal Children in Taizhou City from 2000 to 2001	Modern Medicine Health	19(10): p. 1366	10.3969/j.issn.1009-5519.2003.10.155	In Chinese
356	Zhu JM	2010	Analysis of medical institutions of birth defects of Xuzhou City in 2004～2009	Chinese Journal of Birth Health and Heredity	18(12): p. 110-1,118		In Chinese
357	Zhu M	2010	Monitoring of birth defects in perinatal children in Yixing City from 2000 to 2008	Chinese Journal of Reproductive Health	21(4): p. 242-3	10.3969/j.issn.1671-878X.2010.04.019	In Chinese
358	Li HM	2001	Analysis on the mortality proportion dying of an unexpected injury of Jiangxi Province in 1999	Chinese Primary Health Care	15(1): p. 36-37	10.3969/j.issn.1001-568X.2001.01.020	In Chinese
359	Luo X	2003	Analysis of the occurrence of birth defects in perinatal infants in our hospital from 1997 to 2001	Practical Clinical Medicine	4(1): p. 123,125	10.3969/j.issn.1009-8194.2003.01.064	In Chinese
360	Xu JL	2012	Surveillance analysis of birth defects in perinatal infants from 2003 to 2011	China Practical Medical	7(30): p. 249-50	10.3969/j.issn.1673-7555.2012.30.204	In Chinese
361	Xi BR	2005	Analysis report on birth defects in Jiangxi Province in the past 5 years	Jiangxi Medical Journal	40(12): p. 863-5	10.3969/j.issn.1006-2238.2005.12.053	In Chinese
362	Yu Y	2012	Analysis on birth defects monitoring result and discussion on its interventions in Yanshan county of Jiangxi Province	Chinese Journal of Birth Health and Heredity	20(3): p. 92-93		In Chinese
363	Zhang WX	2000	Analysis on the observation of congenital drawback in Jian Prefecture in 1998	Journal of Jinggangshan Medical College	7(1): p. 29-31		In Chinese
364	Bing J	2017	Analysis of monitoring results of birth defects hospitals in Jilin Province in 2016	Maternal and Child Health Care of China	32(17): p. 4017-9	10.7620/zgfybj.j.issn.1001-4411.2017.17.02	In Chinese
365	Cao MY	2013	Analysis of monitoring results of birth defects in Gongzhuling City in 2012	China Health Care and Nutrition	23(2): p. 891-2	10.3969/j.issn.1004-7484(s).2013.02.462	In Chinese
366	Fang JY	2014	Analysis of monitoring results of birth defects in perinatal infants in urban areas of Changchun City from 2008 to 2012	Maternal and Child Health Care of China	29(36): p. 6047-9	10.7620/zgfybj.j.issn.1001-4411.2014.36.40	In Chinese
367	Gao CF	2009	Analysis of birth defects monitoring data in Changchun from 2005 to 2008	Maternal and Child Health Care of China	24(26): p. 3663-5		In Chinese
368	Gao YL	2012	Analysis of monitoring results of birth defects in Gongzhuling City from 2009 to 2011	China Health Care and Nutrition	22(6): p. 1589-90	10.3969/j.issn.1004-7484(x).2012.06.456	In Chinese
369	Hao PK	2014	Epidemiological characteristics of monitoring hospitals in birth defects in Jilin Province from 2007 to 2011	Maternal and Child Health Care of China	29(35): p. 5888-90	10.7620/zgfybj.j.issn.1001-4411.2014.35.59	In Chinese
370	Hao PK	2013	Monitoring and analysis of 1 502 020 perineonate birth defects	Chinese Journal of Child Health Care	21(10): p. 1074-6		In Chinese
371	Jiang HY	2013	Monitoring and Analysis of Birth Defects in Weinan City from 2009 to 2011	Chinese Journal of Modern Drug Application	7(5): p. 134	10.3969/j.issn.1673-9523.2013.05.113	In Chinese
372	Jin YH	2007	Congenital heart disease defect monitoring and intervention strategies	Maternal and Child Health Care of China	22(29): p. 4120-1	10.3969/j.issn.1001-4411.2007.29.031	In Chinese
373	Jin YJ	2008	Longjing City Birth Defects Research Report	China Practical Medical	3(29): p. 206-7	10.3969/j.issn.1673-7555.2008.29.165	In Chinese
374	Liu JH	2012	Birth defect monitoring results and intervention measures in Tonghua City from 2008 to 2010	Chinese Primary Health Care	26(4): p. 82-83	10.3969/j.issn.1001-568X.2012.04.035	In Chinese
375	Piao JL	2017	Characteristics of birth defects in Yanbian Korean Autonomous Prefecture: An analysis of surveillance data between 2007 and 2015	Chinese Journal of Reproductive Health	28(2): p. 123-6	10.3969/j.issn.1671-878X.2017.02.006	In Chinese
376	Qin J	2005	Analysis of the incidence of congenital heart disease in perinatal children	Maternal and Child Health Care of China	20(17): p. 2266-7	10.3969/j.issn.1001-4411.2005.17.074	In Chinese
377	Wang S	2014	Analysis of Monitoring Data of Birth Defects in Changchun City in 2011	China Practical Medical	9(2): p. 261		In Chinese
378	Wang YH	2009	Monitoring and Analysis of Birth Defects in Jilin City from 2006 to 2008	Chinese Primary Health Care	23(12): p. 68-69	10.3969/j.issn.1001-568X.2009.12.034	In Chinese
379	Yang W	2013	Analysis of monitoring results of birth defects in perinatal children in Liaoyuan area during 7 years	Chinese Journal of Birth Health and Heredity	21(7): p. 98,132		In Chinese
380	Yang W	2018	Analysis of monitoring results of birth defects in perinatal children in Liaoyuan area from 2011 to 2017	Chinese Journal of Birth Health and Heredity	26(6): p. 128-9		In Chinese
381	Bian WT	2008	Analysis of birth defect monitoring data in Liaoyang City from 2004 to 2006	Maternal and Child Health Care of China	23(7): p. 891-3	10.3969/j.issn.1001-4411.2008.07.005	In Chinese
382	Dai J	2013	Analysis on Surveillance Results of Perinatal Birth Defects in Lushunkou District from 2006 to 2012	Chinese Journal of Birth Health and Heredity	21(12): p. 115-6		In Chinese
383	Gao X	2013	Epidemiological analysis of birth defects monitoring data in Heping District of Shenyang City	Chinese Practical Journal of Rural Doctor	20(6): p. 9-11	10.3969/j.issn.1672-7185.2013.06.003	In Chinese
384	Li CH	2009	Surveillance results of birth defects in perinatal infants in Shahekou District of Dalian from 2005 to 2008	Chinese Primary Health Care	23(11): p. 52-53	10.3969/j.issn.1001-568X.2009.11.025	In Chinese
385	Li CH	2012	Liaoning Province 2011 birth defects monitoring data analysis report	Chinese Journal of Health Statistics	29(3): p. 410-11	10.3969/j.issn.1002-3674.2012.03.037	In Chinese
386	Li GH	2017	Analysis of Surveillance Results of Perinatal Birth Defects in a City from 2011 to 2015	Guide of China Medicine	15(8): p. 184-5		In Chinese
387	Li H	2012	Monitoring and Analysis of Birth Defects in Benxi City from 2006 to 2010	Chinese Community Doctors	14(3): p. 359	10.3969/j.issn.1007-614x.2012.03.366	In Chinese
388	Li J	2009	Analysis of the incidence of congenital heart disease in perinatal infants in Shenyang City from 1996 to 2006	Maternal and Child Health Care of China	24(35): p. 5015-6		In Chinese
389	Li WM	2017	Analysis of monitoring results of perinatal congenital heart disease in Liaoning province from 2012 to 2014	Chinese Journal of Birth Health and Heredity	25(8): p. 98-99,119		In Chinese
390	Liang CM	2008	Cause and countermeasures of birth defects in Huanggu District during 2004～2007	China Medical Herald	5(10): p. 104-6	10.3969/j.issn.1673-7210.2008.10.070	In Chinese
391	Liu QG	2016	Birth defects data from surveillance hospitals in Dalian city, China, 2006-2010	J Matern Fetal Neonatal Med	29(22): p. 3615-21	10.3109/14767058.2016.1140136	In English
392	Liu YJ	2018	Analysis on monitoring results of 1274 cases with congenital heart disease	Contemporary Medicine	24(2): p. 53-55	10.3969/j.issn.1009-4393.2018.02.020	In Chinese
393	Qiao YJ	2015	Anshan Perinatal Birth Defects Analysis in 2011-2013	China Health Standard Management	6(2): p. 22-23	10.3969/j.issn.1674-9316.2015.02.018	In Chinese
394	Sui LY	2008	Analysis on Surveillance Results of Perinatal Birth Defects in Lingyuan City from 1998 to 2007	Chinese Community Doctors	10(11): p. 145		In Chinese
395	Tian XB	2013	Analysis of the occurrence of birth defects in Dandong City from 2007 to 2011	China Health Care and Nutrition	(12): p. 7384-5	10.3969/j.issn.1004-7484(s).2013.12.681	In Chinese
396	Wang WL	2011	Analysis of 125 birth defects in Xigang District of Dalian from 2005 to 2010	Chinese Journal of Birth Health and Heredity	19(10): p. 107,112		In Chinese
397	Wang XH	2013	Analysis of birth defects in Dadong District of Shenyang City in 2011	World Health Digest	10(1): p. 22	10.3969/j.issn.1672-5085.2013.01.018	In Chinese
398	Wang Y	2011	Analysis of birth defects in Heping District of Shenyang City in 2010	Chinese Practical Journal of Rural Doctor	18(11): p. 44-45	10.3969/j.issn.1672-7185.2011.11.017	In Chinese
399	Wang YY	2008	Surveillance Result of the 190 726 Cases of Perinatal Born Disfigurement in Anshan City	Occupation and Health	24(8): p. 797-8	10.3969/j.issn.1004-1257.2008.08.052	In Chinese
400	Yu FY	2004	Investigation and analysis of birth defects in 3533 infants	Journal of China Medical University	33(5): p. 473	10.3969/j.issn.0258-4646.2004.05.040	In Chinese
401	Yu J	2005	Investigation on birth defects and disability status in Shenyang	Maternal and Child Health Care of China	20(16): p. 2012-3	10.3969/j.issn.1001-4411.2005.16.013	In Chinese
402	Zhang HY	2016	Monitoring and Analysis of Birth Defects in Panjin City from 2005 to 2015	Maternal and Child Health Care of China	31(23): p. 5080-2	10.7620/zgfybj.j.issn.1001-4411.2016.23.67	In Chinese
403	Zhou HL	2012	Analysis of Birth Defects of Perinatal Children in Lingyuan City, Liaoning Province	Journal of Chengde Medical College	29(2): p. 156-7	10.3969/j.issn.1004-6879.2012.02.022	In Chinese
404	Zhou L	2009	Monitoring and Analysis of Birth Defects in Haicheng City from 2001 to 2008	Chinese Medical Journal of Metallurgical Industry	26(5): p. 576-7		In Chinese
405	Chen M	2012	Analysis and countermeasures for death detection of birth defects in Guyang County, Inner Mongolia from 2005 to 2010	Jiankang Bidu	(4): p. 419		In Chinese
406	Wang HY	2010	Analysis of current status of birth defects in 21 646 perinatal infants	Inner Mongolia Medical Journal	42(4): p. 456-7	10.3969/j.issn.1004-0951.2010.04.027	In Chinese
407	Wang J	2005	Surveillance analysis of birth defects of perinatal infants in Kunming District of Baotou City from 2000 to 2004	Chinese Journal of Birth Health and Heredity	13(12): p. 95,98	10.3969/j.issn.1006-9534.2005.12.050	In Chinese
408	Wei QX	2000	An analysis on the monitoring results of birth deformity between 1996 and 1999 in Kun District,Baotou City,Neiment'gu	Chinese Primary Health Care	14(12): p. 39-40	10.3969/j.issn.1001-568X.2000.12.018	In Chinese
409	Wu JX	2019	Analysis on monitoring results of birth defects in 6 068 cases	Maternal and Child Health Care of China	34(4): p. 851-5	10.7620/zgfybj.j.issn.1001-4411.2019.04.41	In Chinese
410	Zhao GP	2014	Analysis on Monitoring Data of Birth Defects of Perinatal Children in Kunming District of Baotou City from 2009 to 2013	Chinese Journal of Birth Health and Heredity	22(8): p. 111-2		In Chinese
411	Zhao ZW	2010	Analysis on the monitoring of birth defects of perinatal infants in Kunming District of Baotou City from 2005 to 2008	Chinese Journal of Birth Health and Heredity	18(10): p. 89,69		In Chinese
412	Chen YX	2017	Analysis of monitoring results of birth defects in Ningxia Hospital from 2004 to 2014	Ningxia Medical Journal	39(1): p. 74-76	10.13621/j.1001-5949.2017.01.0074	In Chinese
413	Feng P	2011	Analysis of monitoring results of birth defects in perinatal infants in Pengyang County from 2005 to 2009	Maternal and Child Health Care of China	26(28): p. 4372-3		In Chinese
414	Gao XQ	2018	Analysis of related factors of birth defects in perinatal children in Ningxia in 2017	Yiayao Qianyan	8(18): p. 390		In Chinese
415	Ha CL	2016	Monitoring and Analysis of Birth Defects in Shizuishan City from 2009 to 2013	Maternal and Child Health Care of China	31(4): p. 684-5	10.7620/zgfybj.j.issn.1001-4411.2016.04.05	In Chinese
416	Li HQ	2001	Analysis on the birth disfigurement statistics at the monitoring point in Shizuishan City from 1998 to 2000	Maternal and Child Health Care of China	16(7): p. 445-6	10.3969/j.issn.1001-4411.2001.07.028	In Chinese
417	Liu QJ	2004	Analysis of monitoring results of birth defects in Ningxia from 2000 to 2003	Ningxia Medical Journal	26(11): p. 731-2	10.3969/j.issn.1001-5949.2004.11.033	In Chinese
418	Liu XL	2008	Analysis of monitoring results of birth defects hospitals in Yinchuan City in 2008	Maternal and Child Health Care of China	26(35): p. 5596-9		In Chinese
419	Lu Q	2008	Discussion on birth defects monitoring and intervention measures in Yinchuan City	Maternal and Child Health Care of China	23(22): p. 3122-4	10.3969/j.issn.1001-4411.2008.22.028	In Chinese
420	Tang JX	2017	Analysis on Monitoring Data of Birth Defects of Perinatal Children in Yinchuan City from 2010 to 2016	Journal of Ningxia Medical University	39(11): p. 1302-4	10.16050/j.cnki.issn1674-6309.2017.11.015	In Chinese
421	Xia SB	2017	Analysis of monitoring results of birth defects in a district of Ningxia from 2010 to 2016	Journal of Ningxia Medical University	39(11): p. 1321-4	10.16050/j.cnki.issn1674-6309.2017.11.021	In Chinese
422	Zhang LP	2014	Analysis of birth defects of perinatal infants in Pingluo County from 2004 to 2013	Journal of Ningxia Medical University	36(11): p. 1256-8		In Chinese
423	Chen ZY	2011	Analysis of factors related to population-based birth defects in Huzhu County from 2008 to 2010	Medical Information	24(3): p. 364		In Chinese
424	Cao YM	2010	Analysis of Birth Defect among Perinatal Infants in Ji'nan City from 2005 to 2008	Preventive Medicine Tribune	16(2): p. 133-5		In Chinese
425	Chang LF	2016	Monitoring of birth defects and related factors of perinatal infants in Wudi County, Shandong Province from 2010 to 2015	Chinese Journal of Women and Children Health	7(3): p. 73-75		In Chinese
426	Chen ZX	2004	Analysis on the results of birth defects monitoring in Shandong Province in 1996	Prev Med Trib	10(6): p. 194-5		In Chinese
427	Deng S	2012	Analysis of main characteristics of birth defects monitoring in Rongcheng area from 2006 to 2011	Chinese Journal of Birth Health and Heredity	20(8): p. 99-100		In Chinese
428	Dong HQ	2016	Analysis of birth defects of perinatal children in Weifang City from 2009 to 2014	Chinese Journal of Reproductive Health	27(2): p. 179-82	10.3969/j.issn.1671-878X.2016.02.024	In Chinese
429	Dong J	2010	Analysis of the occurrence and risk factors of congenital heart disease in perinatal children	Maternal and Child Health Care of China	25(8): p. 1108-9		In Chinese
430	Du W	2008	Anlyze the Change Tendency of Perinatal Babies Birth Defects from 1997 to 2006	Medical Information	21(4): p. 525-8	10.3969/j.issn.1006-1959.2008.04.041	In Chinese
431	Jia HY	2002	Analysis on the Status Quo of Birth Defects in Jinan City and Discussion on Intervention Measures	Chinese General Practice	5(4): p. 304-5	10.3969/j.issn.1007-9572.2002.04.024	In Chinese
432	Jia LM	2001	Monitoring and prevention of birth defects in 32522 perinatal children	Chinese General Practice	4(10): p. 815-6	10.3969/j.issn.1007-9572.2001.10.027	In Chinese
433	Li JP	2014	Analysis of 28827 cases of perinatal birth defects monitoring of Penglai City,in 2004-2013	Chinese Journal of Women and Children Health	5(1): p. 45-46,50		In Chinese
434	Li L	2009	Comparative analysis of five-year birth defect monitoring in Taishan District, Tai'an City	Journal of Community Medicine	7(24): p. 61-62		In Chinese
435	Li SJ	2005	Statistical Analysis of Birth Defects in Linyi City from 2001 to 2003	Journal of Community Medicine	3(9): p. 4-5	10.3969/j.issn.1672-4208.2005.09.003	In Chinese
436	Liu DY	1999	Monitoring and Analysis of Birth Defects in Tai'an City and Countryside	Modern Preventive Medicine	26(3): p. 376		In Chinese
437	Liu MF	2010	Birth Defects and Interventions in Liaocheng Area from 2003 to 2006	Chinese Journal of Birth Health and Heredity	18(6): p. 111-2		In Chinese
438	Mou HX	2008	Surveillance and analysis of birth defects of perinatal infants in Weicheng District of Weifang City from 1997 to 2005	China Practical Medicine	3(24): p. 211-2	10.3969/j.issn.1673-7555.2008.24.170	In Chinese
439	Peng RW	2004	Analysis on the results of monitoring the birth defects of some perinatal infants in Weifang City from 1997 to 2002	Literature and Information of Preventive Medicine	10(3): p. 366-7	10.3969/j.issn.1672-9153.2004.03.086	In Chinese
440	Qu X	2012	Birth defects in Yantai Yuhuangding Hospital during 2006 -2010	Chinese Journal of Birth Health and Heredity	20(8): p. 94-95,108		In Chinese
441	Sun GL	2013	Analysis of birth defects of perinatal children in Licheng District of Jinan City	Chinese Journal of Women and Children Health	4(5): p. 34,36		In Chinese
442	Tan SR	2010	Analysis of birth defects and prenatal ultrasound diagnosis of perinatal infants in Linyi area	Chinese Journal of Birth Health and Heredity	18(3): p. 124,96		In Chinese
443	Tao SL	2003	Analysis of birth defects in 8400 perinatal infants	The Journal of Medical Theory and Practice	16(1): p. 62-63	10.3969/j.issn.1001-7585.2003.01.048	In Chinese
444	Wang AB	2011	Analysis of birth defects surveillance among 31 693 Perinatal fetus in Wudi county of Shandong province from 2003 to 2009	Maternal and Child Health Care of China	26(32): p. 5022-4		In Chinese
445	Wang JB	2009	Analysis of incidence and risk factors of perinatal congenital heart disease in Dongying City from 2004 to 2008	Shandong Medical Journal	49(51): p. 63-64	10.3969/j.issn.1002-266X.2009.51.027	In Chinese
446	Wang TL	2002	Retrospective investigation and analysis of birth defects of perinatal infants in Jining area from 1996 to 2000	Chinese Journal of Birth Health and Heredity	10(3): p. 102-3,96	10.3969/j.issn.1006-9534.2002.03.073	In Chinese
447	Wang W	2011	Analysis on the monitoring of birth defects of perinatal infants in Longkou City from 2005 to 2009	The Journal of Medical Theory and Practice	24(17): p. 2132-3	10.3969/j.issn.1001-7585.2011.17.085	In Chinese
448	Wang XM	2011	Survey on birth defects in Qingdao	Chinese Journal of Family Planning	19(6): p. 347-50	10.3969/j.issn.1004-8189.2011.6	In Chinese
449	Wang XZ	2013	Investigation and Analysis of Birth Defect Monitoring Information in Changqing District of Jinan City in 2012	Preventive Medicine Tribune	19(10): p. 778,781		In Chinese
450	Wei X	2013	Monitoring and Analysis of Birth Defects in Xintai City in 2012	China Health Care and Nutrition	23(6): p. 3301-2	10.3969/j.issn.1004-7484(s).2013.06.596	In Chinese
451	Xi YX	2017	Analysis of monitoring results of perinatal birth defects in Guangrao area from 2010 to 2014	Chinese Journal of Birth Health and Heredity	25(3): p. 90-91		In Chinese
452	Xiu XH	2010	An analysis of trend in prevalence of birth defects in Qingdao in period 1998～2008	Chinese Journal of Woman and Child Health Research	21(1): p. 85-88	10.3969/j.issn.1673-5293.2010.01.031	In Chinese
453	Xu X	2015	Investigation of perinatal birth defects from 2001 to 2013 in Pingyin, Shandong province	Chinese Journal of Child Health Care	23(8): p. 859-61	10.11852/zgetbjzz2015-23-08-24	In Chinese
454	Xue H	2009	Analysis of birth defect monitoring results from 2004 to 2006	Maternal and Child Health Care of China	24(13): p. 1821-2		In Chinese
455	Zhang CH	2010	Analysis of monitoring results of birth defects in perinatal infants in Zhuanghe area from 2007 to 2008	Chinese Journal of Birth Health and Heredity	18(9): p. 84-85		In Chinese
456	Zhang M	2014	Analysis on detection rate and risk factors of congenital malformations among neonates in Zhucheng city from 2011 to 2013	Maternal and Child Health Care of China	29(20): p. 3298-3300	10.7620/zgfybj.j.issn.1001-4411.2014.20.35	In Chinese
457	Zhang Q	2007	Analysis of 12 922 cases of perinatal birth defects monitoring data	Journal of Practical Medical Techniques	14(36): p. 5030-31	10.3969/j.issn.1671-5098.2007.36.081	In Chinese
458	Zhang Y	2012	Analysis on Monitoring Data of Birth Defects of Perinatal Children in Tianqiao District of Jinan City in 2010	Preventive Medicine Tribune	18(8): p. 631,633		In Chinese
459	Zhang YC	2011	Monitoring of Birth Defects in Perinatal Children in Weihai City from 2006 to 2010	Chinese Journal of Reproductive Health	22(6): p. 367-8	10.3969/j.issn.1671-878X.2011.06.022	In Chinese
460	Zhao XY	2003	Analysis on Monitoring Results of Urban and Rural Birth Defects in Shandong Province from 1996 to 2001	Literature and Information of Preventive Medicine	9(5): p. 585-6	10.3969/j.issn.1672-9153.2003.05.056	In Chinese
461	Zhong HF	2013	Analysis on monitoring data of birth defects in 31 077 cases of perinatal infants in Weicheng District, Weifang City	Chinese Journal of Birth Health and Heredity	21(1): p. 89-90		In Chinese
462	Zhou FR	2011	Birth defects in Shandong, China, 2007-2010	China Preventive Medicine	12(9): p. 740-43		In Chinese
463	Chen H	2015	Monitoring analysis on birth defects in Fengxian District of Shanghai from 2008 to 2010	Shanghai Journal of Preventive Medicine	27(1): p. 22-24		In Chinese
464	Chen HY	2016	Analysis of birth defects of newborns in Pudong New Area of Shanghai from 2010 to 2014	Chinese Journal of Family Planning	24(10): p. 695-7		In Chinese
465	Gu XH	2011	Analysis on 13 266 perinatal infants with birth defects in Fengxian district	Maternal and Child Health Care of China	26(17): p. 2615-7		In Chinese
466	Jin XZ	2007	Analysis of birth defects of perinatal infants in Jiading District, Shanghai, 2001-2005	Shanghai Journal of Preventive Medicine	19(3): p. 118,121	10.3969/j.issn.1004-9231.2007.03.012	In Chinese
467	Liao LQ	2018	The monitoring result analysis of perinatal birth defects in the Changning District of Shanghai from 2014 to 2016	Journal of Advances in Health	27(5): p. 255-6		In Chinese
468	Lin DM	2004	The Analysis on the Prenatal-period Birth Defect among Floating Population during 10 Years in Yangpu District of Shanghai	Chinese Journal of Family Planning	12(4): p. 222-3	10.3969/j.issn.1004-8189.2004.04.021	In Chinese
469	Liu LL	2016	Analysis of monitoring results of birth defects in Songjiang District of Shanghai from 2010 to 2014	Shanghai Journal of Preventive Medicine	28(6): p. 409-10		In Chinese
470	Lu J	2008	Monitoring and Analysis of Birth Defects in Changning District, Shanghai	Shanghai Journal of Preventive Medicine	20(6): p. 290-92	10.3969/j.issn.1004-9231.2008.06.013	In Chinese
471	Wang TY	2011	Birth Defects in Pudong New District During 2008-2009	Chinese General Practice	14(9): p. 1003-5	10.3969/j.issn.1007-9572.2011.09.027	In Chinese
472	Yang M	2015	Monitoring and analysis of birth defects in 73498 infants	Journal of Clinical Pediatrics	33(6): p. 553-7	10.3969/j.issn.1000-3606.2015.06.013	In Chinese
473	Yu HT	2011	Monitoring and analysis on birth defects in shanghai in 2009	Maternal and Child Health Care of China	26(1): p. 44-47		In Chinese
474	Zhu LP	2000	Analysis on Birth Defects Surveillance in Shanghai during 1990-1999	Chinese Journal of Clinical Obstetrics and Gynecology	1(2): p. 69-71		In Chinese
475	Guo YZ	2014	The Occurrence of Perinatal Congenital Heart Disease in Xianyang City and Intervention Measures	Clinical Misdiagnosis and Mistherapy	27(10): p. 74-77	10.3969/j.issn.1002-3429.2014.10.029	In Chinese
476	Li H	2009	Analysis of birth defects in Chenggu County from 2002 to 2006	Maternal and Child Health Care of China	24(28): p. 3961-2		In Chinese
477	Li P	2012	Analvsis of monitoring results for birth defects in Shaanxi province from 2006 to 2010	Chinese Journal of Child Health Care	20(3): p. 259-63		In Chinese
478	Ye SJ	2006	Analysis of birth defects of perinatal infants in Weinan City from 2000 to 2004	Practical Preventive Medicine	13(6): p. 1587-8	10.3969/j.issn.1006-3110.2006.06.089	In Chinese
479	Yu M	2015	The survey of birth defects rate based on birth registration system	Chin Med J (Engl)	128(1): p. 7-14	10.4103/0366-6999.147785	In English
480	Zhang Q	2017	The epidemiological characteristics of perinatal birth defects in Xi'an from 2010 to 2015	Journal of Xi'an Jiaotong University(Medical Sciences)	38(3): p. 375-9	10.7652/jdyxb201703011	In Chinese
481	Zhang SP	2009	A survey of birth defects of perinatal infants in Xi'an city from 2003 to 2008	Chinese Journal of Woman and Child Health Research	20(5): p. 550-55	10.3969/j.issn.1673-5293.2009.05.026	In Chinese
482	Cao Y	2017	Analysis of monitoring results of perinatal birth defects in Yingze District of Taiyuan City from 2008 to 2015	Chinese Journal of Birth Health and Heredity	25(3): p. 86-87		In Chinese
483	Chang RX	2017	A Retrospective Analysis of the Birth Defects of 13110 Perinatals	Journal of Changzhi Medical College	31(6): p. 425-8	10.3969/j.issn.1006-0588.2017.06.008	In Chinese
484	Dong GL	2013	An investigation analysis on birth defects in de-peak project from 2006 to 2012 in Shuozhou city of Shanxi province	Chinese Journal of Women and Children Health	4(5): p. 19-20		In Chinese
485	Dong GL	2007	Prevalence of birth defects in Zezhou County during 1997 and 2005	Chinese Journal of Reproductive Health	18(4): p. 216-9	10.3969/j.issn.1671-878X.2007.04.014	In Chinese
486	Duan FY	2014	Analysis on the results of monitoring the birth defects of 16 687 cases of perinatal infants in Yaodu District of Linyi City	Chinese Journal of Birth Health and Heredity	22(10): p. 99,92		In Chinese
487	Feng XF	2016	Analysis on the results of investigation on birth defects of 1080 perinatal children in Changzhi City	Chinese Journal of Women and Children Health	7(1): p. 70-71,80		In Chinese
488	Feng YH	2013	Monitoring and Analysis of Birth Defects in Changzhi City from 2010 to 2012	China Health Care and Nutrition	(11): p. 6161,6162	10.3969/j.issn.1004-7484(s).2013.11.033	In Chinese
489	He JR	2010	Analysis on the results of birth defects monitoring in Yuci District, Jinzhong City, Shanxi Province in 2009	Chinese Journal of Primary Medicine and Pharmacy	17(18): p. 2541-2	10.3760/cma.j.issn.1008-6706.2010.18.060	In Chinese
490	Jia YH	2007	Analysis of monitoring results of birth defects in Yuci District from 2002 to 2004	Maternal and Child Health Care of China	22(2): p. 198-9	10.3969/j.issn.1001-4411.2007.02.028	In Chinese
491	Jiao HY	2015	Analysis of monitoring results of birth defects in Yuncheng City from 2009 to 2013	Maternal and Child Health Care of China	30(32): p. 5527-8	10.7620/zgfybj.j.issn.1001-4411.2015.32.04	In Chinese
492	Liu J	2007	Analysis on the results of birth defects monitoring in Yingze District of Taiyuan City from 1999 to 2005	Chinese Remedies and Clinics	7(3): p. 200-201	10.3969/j.issn.1671-2560.2007.03.011	In Chinese
493	Meng QH	2006	Analysis of birth defects monitoring in Shanxi Province from 1997 to 2004	Master Thesis			In Chinese
494	Wang BX	2010	The Clinic analysis of 5852 perinatal fetus with birth defect	Chinese Journal of Birth Health and Heredity	18(10): p. 90-91,88		In Chinese
495	Wu YS	2012	Monitoring and Analysis of Birth Defects in Yingze District of Taiyuan City from 2009 to 2011	Shanxi Medical Journal	41(12): p. 577-8	10.3969/j.issn.0253-9926.2012.12.016	In Chinese
496	Yang CE	2007	Investigation and Analysis on the Occurrence of Congenital Birth Defects in Jincheng City	Journal of Changzhi Medical College	21(3): p. 188-9	10.3969/j.issn.1006-0588.2007.03.009	In Chinese
497	Zhang L	2009	An analysis on birth defects with population-based surveillance in Shanxi Province for 2007	Chinese Journal of Birth Health and Heredity	17(1): p. 76,85		In Chinese
498	Zhang XJ	2013	Congenital heart defects surveillance during the perinatal period in Shanxi Province, 2008-2012	Chinese Journal of Reproductive Health	24(5): p. 364-6	10.3969/j.issn.1671-878X.2013.05.003	In Chinese
499	Zhen SP	2017	Epidemiological investigation on birth defects among 389 neonates in Taiyuan city	Maternal and Child Health Care of China	32(19): p. 4791-5	10.7620/zgfybj.j.issn.1001-4411.2017.19.68	In Chinese
500	Zhong XY	2005	Birth defects among perinatal babies in Taiyuan 1997～2004	Chinese Journal of Health Education	21(10): p. 790-92	10.3969/j.issn.1002-9982.2005.10.023	In Chinese
501	Guan LR	2014	Incidence of Congenital Heart Disease in Neonates and Its Risk Factors in Mianyang after "5 · 12" Earthquake	West China Medical Journal	29(7): p. 1271-4	10.7507/1002-0179.20140389	In Chinese
502	Gui FC	2015	Analysis of birth defects in Shifang City from 2008 to 2012	Maternal and Child Health Care of China	30(3): p. 440-42	10.7620/zgfybj.j.issn.1001-4411.2015.03.39	In Chinese
503	Liu AY	2012	Monitoring and analysis of birth defects in Emeishan City from 2007 to 2010	Journal of Preventive Medicine Information	28(6): p. 488-89		In Chinese
504	Liu JT	2013	Monitoring analysis of birth defects in Sichuan province from 2001 to 2010	Practical Journal of Clinical Medicine	10(6): p. 63-65		In Chinese
505	Lu YD	2009	The analysis of perinatal birth defects at the county level health care institutions in Fushun County, 2004-2008	Chinese Journal of Birth Health and Heredity	17(12): p. 88-89		In Chinese
506	Luo B	2010	Surveillance analysis of birth defects in perinatal children in Xindu District, Chengdu	Health World	4(8): p. 110		In Chinese
507	Ran LR	2009	Analysis of birth defects monitoring in Chengdu from 2004 to 2006	Maternal and Child Health Care of China	24(5): p. 639-40		In Chinese
508	Wu M	2012	Analysis of monitoring results of birth defects in Leshan city during 2006-2010	Modern Preventive Medicine	39(17): p. 4424-5,4427		In Chinese
509	Xu ZP	2016	Analysis of birth defects surveillance data of perinatal babies from 2010 to 2014 in Shuangliu county, Sichuan province	Chinese Journal of Birth Health and Heredity	24(6): p. 84-86,116		In Chinese
510	Yang RH	2007	Monitoring and Analysis of Birth Defects in Chongzhou City, Sichuan Province from 2000 to 2005	Maternal and Child Health Care of China	22(33): p. 4700-4701	10.3969/j.issn.1001-4411.2007.33.025	In Chinese
511	Zhang XL	2007	Comparative Analysis of Monitoring Results of Birth Defects in Chengdu in 2006 and 2000	Modern Preventive Medicine	34(21): p. 4108-9	10.3969/j.issn.1003-8507.2007.21.046	In Chinese
512	Zhao SX	2016	Chengdu City, 2009 to 2013 birth defect survey	The World Clinical Medicine	10(9): p. 254-55		In Chinese
513	Zheng XL	2011	Analysis of perinatal birth - defects monitoring in Pi County of Chengdu City from 2001 - year to 2010 - year	Chinese Journal of Family Planning and Gynecotokology	3(3): p. 25-28	10.3969/j.issn.1674-4020.2011.03.006	In Chinese
514	Sun Y	2014	Analysis and intervention measures of monitoring results of birth defects in 11697 cases of perinatal infants	Maternal and Child Health Care of China	29(2): p. 174-6	10.7620/zgfybj.j.issn.1001-4411.2014.02.03	In Chinese
515	Tang C	2014	The Epidemiology of Perinatal Birth Defects in Tianjin from 2010 to 2013	Master Thesis			In Chinese
516	Ai SHT	2007	Analysis of Birth Disfigurement in Yili of Xinjiang during 2000-2005	Occupation and Health	23(3): p. 191-2	10.3969/j.issn.1004-1257.2007.03.020	In Chinese
517	Dong YL	2016	Analysis of birth defects of perinatal children in Karamay City from 2010 to 2014	Maternal and Child Health Care of China	31(1): p. 87-89	10.7620/zgfybj.j.issn.1001-4411.2016.01.35	In Chinese
518	Dong YL	2008	Analysis of 79 birth defects in Karamay City, Xinjiang from 2000 to 2006	Maternal and Child Health Care of China	23(21): p. 2978-79	10.3969/j.issn.1001-4411.2008.21.029	In Chinese
519	Gao BZ	2011	Analysis on the monitoring data of birth defects in Xinjiang corps from 2004 to 2008	Maternal and Child Health Care of China	26(27): p. 4168-69		In Chinese
520	Li F	2018	Monitoring perinatal birth defects and intervention status in Urumqi from 2016 to 2017	Chinese Journal of Woman and Child Health Research	29(11): p. 1451-4	10.3969/j.issn.1673-5293.2018.11.021	In Chinese
521	Li JL	2009	Analysis of birth defects of perinatal infants in the 13th Division of Agriculture and the intervention measures	Maternal and Child Health Care of China	24(24): p. 3377-8		In Chinese
522	Li R	2011	Surveillance analysis of birth defects in perinatal infants of the 5th Division of Xinjiang Production and Construction Corps, 2000-2009	Journal of Bingtuan Medicine	27(1): p. 47-48		In Chinese
523	Lin WY	2006	Analysis of birth defects in Chabuchar Xibo Autonomous County of Xinjiang from 2000 to 2004	Maternal and Child Health Care of China	21(19): p. 2667-8	10.3969/j.issn.1001-4411.2006.19.029	In Chinese
524	Liu LX	2017	Retrospective analysis of birth defects in Xinjiang Production and Construction Corps from 2011 to 2015	Chinese Journal of Reproductive Health	28(1): p. 75-77	10.3969/j.issn.1671-878X.2017.01.021	In Chinese
525	Liu S	2012	Monitoring and Analysis of Birth Defects in Korla City from 2007 to 2011	Contemporary Medicine	18(3): p. 17-18	10.3969/j.issn.1009-4393.2012.3.011	In Chinese
526	Ma J	2015	Monitoring and analysis of 99 150 perineonate birth defects	Chinese Journal of Birth Health and Heredity	23(7): p. 77-78		In Chinese
527	Wang P	2018	Analysis on the results of monitoring the birth defects of perinatal children in Bole City in 2015	China Health Industry	15(18): p. 178-79	10.16659/j.cnki.1672-5654.2018.18.178	In Chinese
528	Xiao TH	2006	Birth defects and intervention measures of perinatal infants in Kuitun District from 1994 to 2003	Maternal and Child Health Care of China	21(7): p. 925-26	10.3969/j.issn.1001-4411.2006.07.025	In Chinese
529	Yu H	2007	Analysis of monitoring results of 5-year birth defects in Shihezi area	Maternal and Child Health Care of China	22(22): p. 3122-3	10.3969/j.issn.1001-4411.2007.22.040	In Chinese
530	Zhao J	2012	Analysis on the monitoring of birth defects of perinatal infants in the Sixth Division of Xinjiang Bingtuan from 2002 to 2010	Maternal and Child Health Care of China	27(27): p. 4234-5		In Chinese
531	Guo L	2017	Retrospective analysis of 7014 cases of perinatal birth defects in Lhasa People's Hospital	Chinese Journal of Clinical Obstetrics and Gynecology	18(3): p. 246-47	10.13390/j.issn.1672-1861.2017.03.020	In Chinese
532	Gao Y	2014	Monitoring and analysis of birth defects in Shilin County from 2007 to 2013	Chinese-foreign Women's Health	(12): p. 438-9		In Chinese
533	Lei XL	2009	Perinatal Birth Defects in Lishui City from 2001 to 2007	Zhejiang Journal of Preventive Medicine	21(8): p. 48-49	10.3969/j.issn.1007-0931.2009.08.027	In Chinese
534	Li GR	2013	Analysis of Surveillance Results of Perinatal Birth Defects in Lufeng County from 2010 to 2012	China Health Care and Nutrition	(9): p. 5382-3	10.3969/j.issn.1004-7484(x).2013.09.633	In Chinese
535	Luan ST	2008	Analysis of monitoring data of birth defects in 14 932 perinatal infants	Maternal and Child Health Care of China	23(12): p. 1666-7	10.3969/j.issn.1001-4411.2008.12.028	In Chinese
536	Shi JY	2009	Analysis on the results of monitoring the birth defects of 20743 perinatal infants in Yuxi City	China Foreign Medical Treatment	32(10): p. 133,135	10.3969/j.issn.1674-0742.2009.10.116	In Chinese
537	Song LY	2015	The status of birth defects and result analysis in mengla county from 2010 to 2014	Chinese Community Doctors	(20): p. 147-48	10.3969/j.issn.1007-614x.2015.20.95	In Chinese
538	Tang XL	2008	Related factors and intervention measures for birth defects monitoring in Yuanjiang County from 1999 to 2007	China Modern Doctor	46(27): p. 131-2,134	10.3969/j.issn.1673-9701.2008.27.072	In Chinese
539	Wang MK	1995	The incidence of birth defects and their ranks in Yuxi City, Yunnan Province from 1986 to 1990	Chinese Journal of Birth Health and Heredity	3(1): p. 73-74,72		In Chinese
540	Wang R	2006	Analysis of monitoring results for birth defects over a period from 1986 to 2005 in Yunnan province	Chinese Journal of Maternal and Child Health Research	17(6): p. 456-9	10.3969/j.issn.1673-5293.2006.06.004	In Chinese
541	Yang L	2001	Analysis of monitoring results of birth defects in 42 873 perinatal infants	Maternal and Child Health Care of China	16(11): p. 698-701	10.3969/j.issn.1001-4411.2001.11.024	In Chinese
542	Yao N	2017	Analysis of monitoring data of birth defects in perinatal children in Gejiu City	Contemporary Medicine Forum	15(12): p. 131-2	10.3969/j.issn.2095-7629.2017.12.097	In Chinese
543	Zou TA	2018	Analysis on the Change Trend of Birth Defects of Perinatal Children in Lishui City	Journal of Preventive Medicine	30(7): p. 746-9	10.19485/j.cnki.issn2096-5087.2018.07.028	In Chinese
544	Chen LF	2006	Analysis on The Monitoring of The Birth Defects of Perinatal Fetus in Jinhua	Modern Preventive Medicine	33(9): p. 1586-7	10.3969/j.issn.1003-8507.2006.09.029	In Chinese
545	Chen Y	2010	Monitoring and Analysis of Birth Defects in Wenling City in 2009	Chinese Journal of Public Health	26(11): p. 1444		In Chinese
546	Ding YH	2016	Surveillance analysis of birth defects in perinatal children in Huzhou City from 2011 to 2013	Chinese Journal of Health Statistics	33(1): p. 183-4		In Chinese
547	Fan GP	2008	Perinatal birth defects analysis and intervention measures	Perinatal birth defects analysis and intervention measures	23(4): p. 448-50	10.3969/j.issn.1001-4411.2008.04.004	In Chinese
548	Ge LY	2016	Surveillance analysis of birth defects in perinatal infants in Ninghai County from 2005 to 2014	Chinese Journal of Birth Health and Heredity	24(10): p. 93-94,117		In Chinese
549	Gu XJ	2013	Analysis of the incidence trend and influencing factors of perinatal congenital heart malformation	Modern Practical Medicine	25(3): p. 317-8,324	10.3969/j.issn.1671-0800.2013.03.043	In Chinese
550	Gu YY	2019	Analysis of birth defects monitoring data in Jiaxing City	Journal of Preventive Medicine	31(1): p. 92-93,96	10.3969/j.issn.1007-0931.2019.01.025	In Chinese
551	Han GH	2013	Analysis of monitoring results of birth defects in 8170 cases of perinatal infants in a hospital	Shanghai Journal of Preventive Medicine	25(7): p. 395-6	10.3969/j.issn.1004-9231.2013.07.014	In Chinese
552	He XM	2014	Surveillance analysis of birth defects in perinatal children in Longyou County from 2001 to 2010	Maternal and Child Health Care of China	29(3): p. 407-9	10.7620/zgfybj.j.issn.1001-4411.2014.03.29	In Chinese
553	Hu Y	2015	Surveillance results of perinatal birth defects in Hangzhou City from 2009 to 2013	Zhejiang Journal of Preventive Medicine	27(5): p. 520-21		In Chinese
554	Hua G	2010	Analysis of birth defects of perinatal infants in Fuyang area from 2005 to 2008	Chinese Journal of Birth Health and Heredity	18(8): p. 88-89		In Chinese
555	Huang LF	2014	The analysis of birth defect in perinatal fetus in Linhai city	Chinese Journal of Birth Health and Heredity	22(12): p. 88-89		In Chinese
556	Huang X	2014	Monitoring and Analysis of Birth Defects in Jiaojiang District, Taizhou City from 2008 to 2012	For All Health	(10): p. 377,378	10.3969/j.issn.1009-6019.2014.10.521	In Chinese
557	Jiang XM	2009	Analysis of monitoring results of birth defects in Kaihua County from 2003 to 2007	Zhejiang Medical Journal	31(1): p. 115-6	10.3969/j.issn.1006-2785.2009.01.051	In Chinese
558	Jiang YB	2012	Monitoring and Analysis of Birth Defects in Wenling City from 2006 to 2008	Maternal and Child Health Care of China	27(2): p. 168-9		In Chinese
559	Jiang YB	2018	Monitoring and Analysis of Birth Defects in Wenling City from 2012 to 2016	Chinese Rural Health Service Administration	38(4): p. 521-22		In Chinese
560	Li HF	2012	Analysis of birth defects in Lucheng District of Wenzhou City from 2010 to 2011	Shanghai Journal of Preventive Medicine	24(8): p. 436-7	10.3969/j.issn.1004-9231.2012.08.011	In Chinese
561	Li J	2017	Analysis on birth defects of newborns in Ningbo in 2011-2014	China Preventive Medicine	18(5): p. 334-40	10.16506/j.1009-6639.2017.05.004	In Chinese
562	Liu FQ	2007	Monitoring and Analysis of Birth Defects in Wenling City from 2003 to 2005	Zhejiang Journal of Preventive Medicine	19(4): p. 43,45	10.3969/j.issn.1007-0931.2007.04.028	In Chinese
563	Liu XH	2007	Analysis and experience of birth defects detection in Taizhou in the past 5 years	Chinese Journal of Rural Medicine and Pharmacy	14(2): p. 63-64	10.3969/j.issn.1006-5180.2007.02.066	In Chinese
564	Liu ZM	2008	Monitoring results of birth defects in Lin'an City from 2003 to 2007	Zhejiang Journal of Preventive Medicine	20(9): p. 40,43	10.3969/j.issn.1007-0931.2008.09.025	In Chinese
565	Luo XR	2012	Monitoring and analysis of birth defects of perinatal infants in Jiangbei District of Ningbo City from 2006 to 2009	Maternal and Child Health Care of China	27(9): p. 1330-1,1361		In Chinese
566	Lv JF	2012	Analysis on the occurrence of 5-year birth defects and intervention measures in Yinzhou District	Maternal and Child Health Care of China	27(16): p. 2407-9		In Chinese
567	Ma WY	2010	Analysis of 1117 cases of birth defects in perinatal children	Zhejiang Journal of Preventive Medicine	22(7): p. 70-71	10.3969/j.issn.1007-0931.2010.07.033	In Chinese
568	Qian BX	2009	Monitoring results and countermeasures of birth defects in 13194 cases of perinatal delivery in hospital	China Preventive Medicine	10(7): p. 577-8		In Chinese
569	Qian QH	2010	Analysis of the occurrence of congenital heart disease in perinatal children in Zhenhai District of Ningbo City	Shanghai Journal of Preventive Medicine	22(4): p. 205-6	10.3969/j.issn.1004-9231.2010.04.016	In Chinese
570	Qian YY	2009	Trends in epidemiology and prenatal diagnosis of perinatal congenital heart disease	Chinese Journal of Birth Health and Heredity	17(2): p. 102-3		In Chinese
571	Que XH	2013	Monitoring analysis and intervention measures for perinatal birth defects in Jiangdong District of Ningbo City from 2006 to 2011	Chinese Journal of Rural Medicine and Pharmacy	20(24): p. 57-58		In Chinese
572	Shen TT	2012	Monitoring and Analysis of Birth Defects in Yuyao Area from 2008 to 2010	Chinese Journal of Birth Health and Heredity	20(7): p. 96-97		In Chinese
573	Shi MH	2013	Surveillance analysis of birth defects in perinatal infants in Yongkang City from 2007 to 2011	Shanghai Journal of Preventive Medicine	25(1): p. 31-32	10.3969/j.issn.1004-9231.2013.01.014	In Chinese
574	Shu LB	2012	Detection of congenital heart disease and prenatal diagnosis in Ningbo from 2008 to 2010	Chinese Journal of Birth Health and Heredity	20(1): p. 78-80		In Chinese
575	Sun G	2011	Twelve-year prevalence of common neonatal congenital malformations in Zhejiang Province, China	World J Pediatr	7(4): p. 331-6	10.1007/s12519-011-0328-y	In English
576	Sun MY	2016	Analysis on tendency of birth defects surveillance in Zhoushan island, 2010-2014	Chinese Journal of Public Health Management	32(4): p. 486-88		In Chinese
577	Sun MY	2017	Analysis of Birth Defects of Perinatal Children in Zhoushan Island	Journal of Preventive Medicine	29(2): p. 198-9	10.19485/j.cnki.issn1007-0931.2017.02.027	In Chinese
578	Wang DH	2016	The analysis of monitoring results of birth defects in Rui'an in 2014	Chinese Journal of Birth Health and Heredity	24(6): p. 82-83		In Chinese
579	Wang FE	2000	Analysis of monitoring results of birth defects in perinatal infants in Xiaoshan City from 1996 to 1998	Chinese Journal of Maternal and Child Health Care	15(11): p. 696-8	10.3969/j.issn.1001-4411.2000.11.024	In Chinese
580	Wang J	2011	Analysis on Monitoring Results of Birth Defects in Huzhou City from 1999 to 2008 and Thinking on Intervention Measures	Chinese Journal of Health Statistics	28(1): p. 63-64,67	10.3969/j.issn.1002-3674.2011.01.021	In Chinese
581	Wang PY	2012	Analysis of monitoring results of birth defects in Jingning county in 2009 and 2010	China Preventive Medicine	13(4): p. 303-4		In Chinese
582	Wang RP	2011	Survey of birth defects in newborns from 2006 to 2010	Maternal and Child Health Care of China	26(10): p. 1589-90		In Chinese
583	Wang S	1994	2140 cases of perinatal birth defects monitoring results	Zhejiang Journal of Preventive Medicine	(): p. 35-36	10.19485/j.cnki.issn1007-0931.1994.05.028	In Chinese
584	Wang WL	2015	Analysis of prenatal screening results of 29920 cases of fetal congenital heart disease	Chinese Journal of Birth Health and Heredity	23(2): p. 81-82		In Chinese
585	Wang XB	2018	Tendency of birth defect incidence after cease of one-child policy	Chinese Journal of Practical Gynecology and Obstetrics	34(9): p. 1051-4	10.19538/j.fk2018090125	In Chinese
586	Wu MF	2008	Analysis of monitoring results of perinatal children in Xiangshan County from 2001 to 2005	Maternal and Child Health Care of China	23(23): p. 3256-7	10.3969/j.issn.1001-4411.2008.23.024	In Chinese
587	Xiang JP	2015	Analysis of monitoring results of birth defects in Tongxiang City Hospital of Zhejiang Province from 2010 to 2013	Maternal and Child Health Care of China	30(26): p. 4423-5	10.7620/zgfybj.j.issn.1001-4411.2015.26.02	In Chinese
588	Xu CF	2003	Surveillance results of birth defects in 13 360 perinatal infants in Linhai City, Zhejiang Province	Chinese Journal of Family Planning	11(8): p. 498-9	10.3969/j.issn.1004-8189.2003.08.028	In Chinese
589	Xu HZ	2016	Monitoring Analysis and Intervention Countermeasures of Birth Defects in Yuyao City from 2013 to 2014	Chinese Journal of Birth Health and Heredity	24(2): p. 91-92,98		In Chinese
590	Xu JQ	2011	Analysis on the status of birth defects of Derinatal infants between 2001 and 2010 inZhoushan IslandsZheiiana Province	Chinese Journal of Birth Health and Heredity	19(12): p. 98-99		In Chinese
591	Xu LF	2003	An Analysis about Birth Defects Surveillance in Fuyang City,1999-2001	Zhejiang Journal of Preventive Medicine	15(12): p. 47-48	10.3969/j.issn.1007-0931.2003.12.037	In Chinese
592	Xu PX	2010	Analysis of birth defects in Wuzhou City from 2004 to 2006	Maternal and Child Health Care of China	25(3): p. 357-8		In Chinese
593	Xu YQ	2010	Analysis and intervention measures of birth defects monitoring data in 2006-2008 in Yuyao area	Chinese Journal of Birth Health and Heredity	18(6): p. 113-4		In Chinese
594	Yang PW	2014	Result analysis for the birth defects in Jiashan County	Chinese Journal of Birth Health and Heredity	22(8): p. 92-93,56		In Chinese
595	Yu GP	2010	Incidence of perinatal with congenital heart disease	Chinese Rural Health Service Administration	30(2): p. 141-3		In Chinese
596	Yu GP	2005	Analysis of monitoring results of birth defects in 24 666 perinatal infants	Chinese Rural Health Service Administration	25(6): p. 56-57	10.3969/j.issn.1005-5916.2005.06.031	In Chinese
597	Yu LP	2013	Analysis of monitoring results of birth defects in Shangyu City from 2007 to 2012	Zhejiang Journal of Preventive Medicine	25(8): p. 79-81	10.3969/j.issn.1007-0931.2013.08.030	In Chinese
598	Yu LZ	2003	Surveillance analysis of birth defects in perinatal infants in Hangzhou City from 1998 to 2001	Zhejiang Journal of Integrated Traditional Chinese and Western Medicine	13(9): p. 591	10.3969/j.issn.1005-4561.2003.09.050	In Chinese
599	Yu XM	2000	Birth defect monitoring in Jinhua City from 1997 to 1998	Zhejiang Journal of Preventive Medicine	12(8): p. 44	10.3969/j.issn.1007-0931.2000.08.033	In Chinese
600	Zhang HH	2014	The monitoring and analysis of perinatal birth defects in migrant population in Jiangbei District, Ningbo	Chinese Journal of Birth Health and Heredity	22(2): p. 99-100,98		In Chinese
601	Zhang T	2001	Monitoring of Birth Defects in Ningbo City in 1996～1999	Zhejiang Journal of Preventive Medicine	13(5): p. 45-47	10.3969/j.issn.1007-0931.2001.05.033	In Chinese
602	Zhang XH	2014	Comparison of birth defect data collected using hospital and population surveillance systems between 2009 and 2012	Maternal and Child Health Care of China	29(5): p. 663-667	10.7620/zgfybj.j.issn.1001-4411.2014.05.03	In Chinese
603	Zhang XW	2012	Clinical data of 176 cases of birth defects in Linhai area	Chinese Journal of Birth Health and Heredity	20(11): p. 100,106		In Chinese
604	Zhang YL	2016	Monitoring and analysis of perinatal defects in Lishui city in last decade	Chinese Journal of General Practitioners	15(1): p. 30-33	10.3760/cma.j.issn.1671-7368.2016.01.010	In Chinese
605	Zheng DF	2010	Trend analysis and intervention measures of birth defects in Huangyan District from 2004 to 2008	Chinese Rural Health Service Administration	30(2): p. 154-5		In Chinese
606	Zheng F	2010	Surveillance analysis of birth defects in perinatal infants in Xianju County from 2000 to 2006	Maternal and Child Health Care of China	25(14): p. 1944-5		In Chinese
607	Zheng JD	2009	Investigation on birth defects of 25 960 perinatal children	Chinese Journal of Rural Medicine and Pharmacy	16(6): p. 60-61	10.3969/j.issn.1006-5180.2009.06.053	In Chinese
608	Zheng LP	2008	Investigation on birth defects of 624 perinatal infants	Zhejiang Journal of Preventive Medicine	20(9): p. 38-39	10.3969/j.issn.1007-0931.2008.09.024	In Chinese
609	Zhou YY	2015	Surveillance analysis of birth defects in perinatal infants in Wencheng County, Zhejiang Province from 2009 to 2013	Shanghai Journal of Preventive Medicine	27(8): p. 484-6		In Chinese
610	Zhu LY	2011	Retrospective Analysis of Perinatal Birth Defects in a City of Zhe Jiang Province during 2000-2010	Medicine and Society	24(6): p. 15-16	10.3870/YXYSH.2011.06.006	In Chinese
611	Zhu SL	2002	Analysis of birth defects in Jiaxing City from 1996 to 2001	Zhejiang Journal of Preventive Medicine	8(5): p. 624,625	10.3969/j.issn.1007-0931.2003.03.037	In Chinese
612	Zong JY	2013	Analysis of distribution and pathogenic factors of birth defects in Yiwu City in 2011	Chinese Primary Health Care	27(6): p. 42-43	10.3969/j.issn.1001-568X.2013.06.0018	In Chinese
613	Zou MF	2011	Analysis of birth defects monitoring data in Ningbo from 2006 to 2010	Modern Practical Medicine	23(10): p. 1176-8	10.3969/j.issn.1671-0800.2011.10.050	In Chinese
614	Zhu J	2004	Analysis of the incidence of congenital heart disease in perinatal period in China from 1996 to 2000	Journal of Sichuan University (Medical Science Edition)	35(6): p. 875-7	10.3969/j.issn.1672-173X.2004.06.038	In Chinese
615	Sung RY	1991	Echocardiography as a tool for determining the incidence of congenital heart disease in newborn babies: a pilot study in Hong Kong	Int J Cardiol	30(1): p. 43-47		In English
616	Li S	1999	Prevalence of congenital heart disease in small infants in four cities including Shijiazhuang	Chinese Journal of Pediatrics	37(6): p. 375	10.3760/j.issn:0578-1310.1999.06.025	In Chinese
617	Dai L	2011	Birth defects surveillance in China	World J Pediatr	7(4): p. 302-10	10.1007/s12519-011-0326-0	In English
